# Supplementary material for: Ectopic expression of a combination of 5 genes detects high risk forms of T-cell acute lymphoblastic leukemia
Source: BMC Genomics. 2022 Jun 24;23:467. doi: 10.1186/s12864-022-08688-1 (PMC9233359; doi:10.1186/s12864-022-08688-1)
Supplement: Supplementary file 2 — Additional file 2. [file 12864_2022_8688_MOESM2_ESM.xlsx]

## Sheet: TableS5_GSEA
NAME	ANALYSIS	DIRECTION	SIZE	ES	NES	NOM p-val	FDR q-val	FWER p-val	COLLECTION
PICCALUGA_ANGIOIMMUNOBLASTIC_LYMPHOMA_UP	T-ALL-ADULTS_5-GEC	neg	206	-0.748393	-3.06119	0	0	0	C2
WONG_EMBRYONIC_STEM_CELL_CORE	T-ALL-ADULTS_5-GEC	neg	331	-0.563481	-2.4121	0	0	0	C2
RIGGI_EWING_SARCOMA_PROGENITOR_DN	T-ALL-ADULTS_5-GEC	neg	191	-0.602665	-2.41115	0	0	0	C2
DANG_MYC_TARGETS_UP	T-ALL-ADULTS_5-GEC	neg	127	-0.633673	-2.40909	0	0	0	C2
KONG_E2F3_TARGETS	T-ALL-ADULTS_5-GEC	neg	95	-0.649078	-2.40885	0	0	0	C2
IRITANI_MAD1_TARGETS_DN	T-ALL-ADULTS_5-GEC	neg	45	-0.747694	-2.3965	0	0	0	C2
REACTOME_ACTIVATION_OF_THE_MRNA_UPON_BINDING_OF_THE_CAP_BINDING_COMPLEX_AND_EIFS_AND_SUBSEQUENT_BINDING_TO_43S	T-ALL-ADULTS_5-GEC	neg	60	-0.710342	-2.39611	0	0	0	C2
BOQUEST_STEM_CELL_UP	T-ALL-ADULTS_5-GEC	neg	258	-0.572903	-2.38426	0	0	0	C2
CHICAS_RB1_TARGETS_GROWING	T-ALL-ADULTS_5-GEC	neg	241	-0.578233	-2.37867	0	0	0	C2
BILANGES_SERUM_AND_RAPAMYCIN_SENSITIVE_GENES	T-ALL-ADULTS_5-GEC	neg	68	-0.683457	-2.36381	0	0	0	C2
KIM_GLIS2_TARGETS_UP	T-ALL-ADULTS_5-GEC	neg	84	-0.659102	-2.36351	0	0	0	C2
DIAZ_CHRONIC_MYELOGENOUS_LEUKEMIA_DN	T-ALL-ADULTS_5-GEC	neg	117	-0.626473	-2.36337	0	0	0	C2
REACTOME_RESPONSE_OF_EIF2AK4_GCN2_TO_AMINO_ACID_DEFICIENCY	T-ALL-ADULTS_5-GEC	neg	102	-0.632394	-2.32657	0	0	0	C2
REACTOME_BINDING_AND_UPTAKE_OF_LIGANDS_BY_SCAVENGER_RECEPTORS	T-ALL-ADULTS_5-GEC	neg	42	-0.736666	-2.32636	0	0	0	C2
RHEIN_ALL_GLUCOCORTICOID_THERAPY_DN	T-ALL-ADULTS_5-GEC	neg	360	-0.541603	-2.32301	0	0	0	C2
LANDIS_BREAST_CANCER_PROGRESSION_DN	T-ALL-ADULTS_5-GEC	neg	72	-0.661644	-2.32085	0	0	0	C2
ROSTY_CERVICAL_CANCER_PROLIFERATION_CLUSTER	T-ALL-ADULTS_5-GEC	neg	138	-0.622629	-2.41782	0	0	0	C2
WP_CYTOPLASMIC_RIBOSOMAL_PROTEINS	T-ALL-ADULTS_5-GEC	neg	90	-0.733524	-2.65682	0	0	0	C2
REACTOME_EUKARYOTIC_TRANSLATION_INITIATION	T-ALL-ADULTS_5-GEC	neg	120	-0.699151	-2.63984	0	0	0	C2
KEGG_RIBOSOME	T-ALL-ADULTS_5-GEC	neg	87	-0.737751	-2.63197	0	0	0	C2
REACTOME_NONSENSE_MEDIATED_DECAY_NMD	T-ALL-ADULTS_5-GEC	neg	116	-0.679802	-2.57367	0	0	0	C2
REACTOME_SRP_DEPENDENT_COTRANSLATIONAL_PROTEIN_TARGETING_TO_MEMBRANE	T-ALL-ADULTS_5-GEC	neg	113	-0.677529	-2.56533	0	0	0	C2
REACTOME_TRANSLATION	T-ALL-ADULTS_5-GEC	neg	275	-0.603712	-2.54721	0	0	0	C2
REACTOME_RRNA_PROCESSING	T-ALL-ADULTS_5-GEC	neg	201	-0.628681	-2.54351	0	0	0	C2
SCHUETZ_BREAST_CANCER_DUCTAL_INVASIVE_UP	T-ALL-ADULTS_5-GEC	neg	345	-0.594205	-2.53504	0	0	0	C2
REACTOME_EUKARYOTIC_TRANSLATION_ELONGATION	T-ALL-ADULTS_5-GEC	neg	94	-0.722311	-2.60267	0	0	0	C2
REACTOME_INFLUENZA_INFECTION	T-ALL-ADULTS_5-GEC	neg	155	-0.639686	-2.51451	0	0	0	C2
MANNE_COVID19_COMBINED_COHORT_VS_HEALTHY_DONOR_PLATELETS_DN	T-ALL-ADULTS_5-GEC	neg	222	-0.595026	-2.43611	0	0	0	C2
REACTOME_SELENOAMINO_ACID_METABOLISM	T-ALL-ADULTS_5-GEC	neg	109	-0.659336	-2.46119	0	0	0	C2
REACTOME_REGULATION_OF_EXPRESSION_OF_SLITS_AND_ROBOS	T-ALL-ADULTS_5-GEC	neg	172	-0.609184	-2.41584	0	0	0	C2
MANALO_HYPOXIA_DN	T-ALL-ADULTS_5-GEC	neg	285	-0.588828	-2.46244	0	0	0	C2
CAIRO_HEPATOBLASTOMA_CLASSES_UP	T-ALL-ADULTS_5-GEC	neg	595	-0.552177	-2.47085	0	0	0	C2
PYEON_CANCER_HEAD_AND_NECK_VS_CERVICAL_DN	T-ALL-ADULTS_5-GEC	neg	29	-0.842669	-2.47439	0	0	0	C2
GOBP_CYTOPLASMIC_TRANSLATION	T-ALL-ADULTS_5-GEC	neg	145	-0.60006	-2.32776	0	0	0	C5
GOCC_RIBOSOME	T-ALL-ADULTS_5-GEC	neg	209	-0.591241	-2.41478	0	0	0	C5
GOCC_CYTOSOLIC_RIBOSOME	T-ALL-ADULTS_5-GEC	neg	99	-0.717891	-2.6412	0	0	0	C5
GOCC_RIBOSOMAL_SUBUNIT	T-ALL-ADULTS_5-GEC	neg	175	-0.628979	-2.53778	0	0	0	C5
GOCC_CYTOSOLIC_LARGE_RIBOSOMAL_SUBUNIT	T-ALL-ADULTS_5-GEC	neg	56	-0.724874	-2.42991	0	0	0	C5
GOMF_STRUCTURAL_CONSTITUENT_OF_RIBOSOME	T-ALL-ADULTS_5-GEC	neg	161	-0.62481	-2.46929	0	0	0	C5
GSE22886_NAIVE_CD4_TCELL_VS_12H_ACT_TH1_DN	T-ALL-ADULTS_5-GEC	neg	195	-0.589485	-2.38964	0	0	0	C7
GSE36476_CTRL_VS_TSST_ACT_40H_MEMORY_CD4_TCELL_OLD_DN	T-ALL-ADULTS_5-GEC	neg	196	-0.583058	-2.37038	0	0	0	C7
GSE36476_CTRL_VS_TSST_ACT_72H_MEMORY_CD4_TCELL_OLD_DN	T-ALL-ADULTS_5-GEC	neg	194	-0.591677	-2.36382	0	0	0	C7
GSE36476_CTRL_VS_TSST_ACT_72H_MEMORY_CD4_TCELL_YOUNG_DN	T-ALL-ADULTS_5-GEC	neg	197	-0.593656	-2.33607	0	0	0	C7
GSE29618_BCELL_VS_PDC_DN	T-ALL-ADULTS_5-GEC	neg	192	-0.575753	-2.33195	0	0	0	C7
GSE11057_PBMC_VS_MEM_CD4_TCELL_UP	T-ALL-ADULTS_5-GEC	neg	191	-0.572509	-2.31494	0	0	0	C7
GSE29618_BCELL_VS_PDC_DAY7_FLU_VACCINE_DN	T-ALL-ADULTS_5-GEC	neg	194	-0.601572	-2.41423	0	0	0	C7
GSE36476_CTRL_VS_TSST_ACT_40H_MEMORY_CD4_TCELL_YOUNG_DN	T-ALL-ADULTS_5-GEC	neg	198	-0.615773	-2.48083	0	0	0	C7
GSE13485_DAY1_VS_DAY21_YF17D_VACCINE_PBMC_DN	T-ALL-ADULTS_5-GEC	neg	192	-0.60929	-2.42848	0	0	0	C7
MKI67_COEXPRESSED_IN_LEUKEMIA	T-ALL-ADULTS_5-GEC	neg	364	-0.640021	-2.72491	0	0	0	CUSTOM
HALLMARK_E2F_TARGETS	T-ALL-ADULTS_5-GEC	neg	198	-0.606628	-2.44863	0	0	0	H
HALLMARK_MYC_TARGETS_V1	T-ALL-ADULTS_5-GEC	neg	195	-0.613855	-2.47686	0	0	0	H
SCHUHMACHER_MYC_TARGETS_UP	T-ALL-ADULTS_5-GEC	neg	78	-0.629845	-2.26231	0	1.39114e-05	0.001	C2
GSE17301_ACD3_ACD28_VS_ACD3_ACD28_AND_IFNA5_STIM_CD8_TCELL_DN	T-ALL-ADULTS_5-GEC	neg	199	-0.561458	-2.26816	0	1.42873e-05	0.001	C7
GOCC_LARGE_RIBOSOMAL_SUBUNIT	T-ALL-ADULTS_5-GEC	neg	110	-0.610228	-2.26853	0	1.44172e-05	0.001	C5
GSE39556_CD8A_DC_VS_NK_CELL_MOUSE_3H_POST_POLYIC_INJ_UP	T-ALL-ADULTS_5-GEC	neg	195	-0.558163	-2.26915	0	1.45495e-05	0.001	C7
GRAHAM_CML_DIVIDING_VS_NORMAL_QUIESCENT_UP	T-ALL-ADULTS_5-GEC	neg	181	-0.563159	-2.27055	0	1.48214e-05	0.001	C2
GOMF_MHC_CLASS_II_PROTEIN_COMPLEX_BINDING	T-ALL-ADULTS_5-GEC	neg	25	-0.809666	-2.28332	0	1.51038e-05	0.001	C5
HP_Y_LINKED_INHERITANCE	T-ALL-ADULTS_5-GEC	neg	17	-0.890474	-2.28613	0	1.5249e-05	0.001	C5
GRAHAM_NORMAL_QUIESCENT_VS_NORMAL_DIVIDING_DN	T-ALL-ADULTS_5-GEC	neg	89	-0.637869	-2.28926	0	1.5548e-05	0.001	C2
TURASHVILI_BREAST_DUCTAL_CARCINOMA_VS_DUCTAL_NORMAL_UP	T-ALL-ADULTS_5-GEC	neg	46	-0.720494	-2.28965	0	1.57019e-05	0.001	C2
GSE29618_PDC_VS_MDC_DAY7_FLU_VACCINE_UP	T-ALL-ADULTS_5-GEC	neg	194	-0.57594	-2.30697	0	1.68712e-05	0.001	C7
GSE29618_MONOCYTE_VS_PDC_DAY7_FLU_VACCINE_DN	T-ALL-ADULTS_5-GEC	neg	191	-0.571958	-2.30734	0	1.70526e-05	0.001	C7
GSE10325_LUPUS_CD4_TCELL_VS_LUPUS_BCELL_DN	T-ALL-ADULTS_5-GEC	neg	181	-0.55606	-2.21634	0	2.12349e-05	0.002	C7
ZHAN_MULTIPLE_MYELOMA_PR_UP	T-ALL-ADULTS_5-GEC	neg	46	-0.691694	-2.21843	0	2.16712e-05	0.002	C2
GOBP_PEPTIDE_ANTIGEN_ASSEMBLY_WITH_MHC_PROTEIN_COMPLEX	T-ALL-ADULTS_5-GEC	neg	18	-0.842752	-2.22166	0	2.18207e-05	0.002	C5
GSE14415_TCONV_VS_FOXP3_KO_INDUCED_TREG_DN	T-ALL-ADULTS_5-GEC	neg	174	-0.557471	-2.22189	0	2.19722e-05	0.002	C7
SCHLOSSER_MYC_TARGETS_AND_SERUM_RESPONSE_DN	T-ALL-ADULTS_5-GEC	neg	48	-0.686803	-2.22556	0	2.21259e-05	0.002	C2
KAMMINGA_EZH2_TARGETS	T-ALL-ADULTS_5-GEC	neg	40	-0.712135	-2.22717	0	2.22817e-05	0.002	C2
RHODES_UNDIFFERENTIATED_CANCER	T-ALL-ADULTS_5-GEC	neg	66	-0.653431	-2.23226	0	2.29275e-05	0.002	C2
GSE33292_WT_VS_TCF1_KO_DN3_THYMOCYTE_DN	T-ALL-ADULTS_5-GEC	neg	196	-0.560428	-2.23253	0	2.30949e-05	0.002	C7
PUJANA_BRCA_CENTERED_NETWORK	T-ALL-ADULTS_5-GEC	neg	117	-0.59605	-2.23386	0	2.32647e-05	0.002	C2
MITSIADES_RESPONSE_TO_APLIDIN_DN	T-ALL-ADULTS_5-GEC	neg	245	-0.544929	-2.23471	0	2.37895e-05	0.002	C2
SATOH_COLORECTAL_CANCER_MYC_UP	T-ALL-ADULTS_5-GEC	neg	81	-0.631954	-2.24426	0	2.43385e-05	0.002	C2
ICHIBA_GRAFT_VERSUS_HOST_DISEASE_35D_UP	T-ALL-ADULTS_5-GEC	neg	142	-0.579285	-2.24439	0	2.45271e-05	0.002	C2
GSE39556_CD8A_DC_VS_NK_CELL_UP	T-ALL-ADULTS_5-GEC	neg	195	-0.550753	-2.24533	0	2.49134e-05	0.002	C7
KEGG_SYSTEMIC_LUPUS_ERYTHEMATOSUS	T-ALL-ADULTS_5-GEC	neg	55	-0.674908	-2.2478	0	2.55161e-05	0.002	C2
GOCC_MHC_CLASS_II_PROTEIN_COMPLEX	T-ALL-ADULTS_5-GEC	neg	15	-0.900554	-2.24836	0	2.57236e-05	0.002	C5
GOBP_ANTIGEN_PROCESSING_AND_PRESENTATION_OF_PEPTIDE_OR_POLYSACCHARIDE_ANTIGEN_VIA_MHC_CLASS_II	T-ALL-ADULTS_5-GEC	neg	32	-0.750674	-2.24921	0	2.59344e-05	0.002	C5
GOCC_POLYSOMAL_RIBOSOME	T-ALL-ADULTS_5-GEC	neg	31	-0.754756	-2.25033	0	2.61488e-05	0.002	C5
MANNE_COVID19_ICU_VS_HEALTHY_DONOR_PLATELETS_DN	T-ALL-ADULTS_5-GEC	neg	152	-0.572369	-2.25826	0	2.72759e-05	0.002	C2
KANG_DOXORUBICIN_RESISTANCE_UP	T-ALL-ADULTS_5-GEC	neg	54	-0.672183	-2.21456	0	3.13201e-05	0.003	C2
FARMER_BREAST_CANCER_CLUSTER_2	T-ALL-ADULTS_5-GEC	neg	33	-0.727418	-2.20036	0	3.75473e-05	0.004	C2
ZHAN_MULTIPLE_MYELOMA_DN	T-ALL-ADULTS_5-GEC	neg	42	-0.703878	-2.20039	0	3.77721e-05	0.004	C2
GSE14415_INDUCED_VS_NATURAL_TREG_DN	T-ALL-ADULTS_5-GEC	neg	174	-0.556112	-2.20103	0	3.79996e-05	0.004	C7
GOCC_SMALL_RIBOSOMAL_SUBUNIT	T-ALL-ADULTS_5-GEC	neg	68	-0.649719	-2.20369	0	3.8463e-05	0.004	C5
REACTOME_DEFENSINS	T-ALL-ADULTS_5-GEC	neg	51	-0.679041	-2.20405	0	3.8699e-05	0.004	C2
GOBP_ANTIGEN_PROCESSING_AND_PRESENTATION_OF_EXOGENOUS_PEPTIDE_ANTIGEN_VIA_MHC_CLASS_II	T-ALL-ADULTS_5-GEC	neg	28	-0.773992	-2.20674	0	3.94246e-05	0.004	C5
GOBERT_OLIGODENDROCYTE_DIFFERENTIATION_UP	T-ALL-ADULTS_5-GEC	neg	559	-0.491285	-2.20679	0	3.96726e-05	0.004	C2
DUTERTRE_ESTRADIOL_RESPONSE_24HR_UP	T-ALL-ADULTS_5-GEC	neg	317	-0.520096	-2.20787	0	3.99237e-05	0.004	C2
MCLACHLAN_DENTAL_CARIES_UP	T-ALL-ADULTS_5-GEC	neg	239	-0.538164	-2.20854	0	4.01779e-05	0.004	C2
ANASTASSIOU_MULTICANCER_INVASIVENESS_SIGNATURE	T-ALL-ADULTS_5-GEC	neg	64	-0.642744	-2.2122	0	4.06964e-05	0.004	C2
GSE17974_CTRL_VS_ACT_IL4_AND_ANTI_IL12_24H_CD4_TCELL_DN	T-ALL-ADULTS_5-GEC	neg	198	-0.541382	-2.21268	0	4.09606e-05	0.004	C7
GOCC_CYTOSOLIC_SMALL_RIBOSOMAL_SUBUNIT	T-ALL-ADULTS_5-GEC	neg	42	-0.703585	-2.21401	0	4.12284e-05	0.004	C5
HALLMARK_MYC_TARGETS_V2	T-ALL-ADULTS_5-GEC	neg	58	-0.654166	-2.19257	0	4.55747e-05	0.005	H
GSE24634_TREG_VS_TCONV_POST_DAY10_IL4_CONVERSION_DN	T-ALL-ADULTS_5-GEC	neg	197	-0.547745	-2.19334	0	4.58397e-05	0.005	C7
GOBP_PEPTIDE_ANTIGEN_ASSEMBLY_WITH_MHC_CLASS_II_PROTEIN_COMPLEX	T-ALL-ADULTS_5-GEC	neg	14	-0.900322	-2.19357	0	4.61077e-05	0.005	C5
SENGUPTA_NASOPHARYNGEAL_CARCINOMA_UP	T-ALL-ADULTS_5-GEC	neg	303	-0.518511	-2.19598	0	4.63789e-05	0.005	C2
URS_ADIPOCYTE_DIFFERENTIATION_DN	T-ALL-ADULTS_5-GEC	neg	31	-0.735481	-2.17897	0	4.99386e-05	0.006	C2
WEI_MYCN_TARGETS_WITH_E_BOX	T-ALL-ADULTS_5-GEC	neg	776	-0.47898	-2.17946	0	5.02042e-05	0.006	C2
DELYS_THYROID_CANCER_DN	T-ALL-ADULTS_5-GEC	neg	231	-0.528773	-2.18015	0	5.07441e-05	0.006	C2
REACTOME_SCAVENGING_BY_CLASS_A_RECEPTORS	T-ALL-ADULTS_5-GEC	neg	19	-0.828174	-2.18016	0	5.10184e-05	0.006	C2
REACTOME_SIGNALING_BY_ROBO_RECEPTORS	T-ALL-ADULTS_5-GEC	neg	218	-0.537616	-2.18126	0	5.12956e-05	0.006	C2
KRIGE_RESPONSE_TO_TOSEDOSTAT_24HR_DN	T-ALL-ADULTS_5-GEC	neg	999	-0.471646	-2.19005	0	5.33243e-05	0.006	C2
ONDER_CDH1_TARGETS_2_UP	T-ALL-ADULTS_5-GEC	neg	248	-0.533469	-2.19012	0	5.36273e-05	0.006	C2
GSE29614_CTRL_VS_DAY7_TIV_FLU_VACCINE_PBMC_DN	T-ALL-ADULTS_5-GEC	neg	179	-0.550298	-2.19162	0	5.42437e-05	0.006	C7
GOMF_MHC_PROTEIN_COMPLEX_BINDING	T-ALL-ADULTS_5-GEC	neg	33	-0.726373	-2.16919	0	8.82021e-05	0.011	C5
CHNG_MULTIPLE_MYELOMA_HYPERPLOID_UP	T-ALL-ADULTS_5-GEC	neg	52	-0.666209	-2.16985	0	8.86544e-05	0.011	C2
BOQUEST_STEM_CELL_DN	T-ALL-ADULTS_5-GEC	neg	213	-0.529698	-2.16537	0	0.000103656	0.013	C2
GSE37532_TREG_VS_TCONV_CD4_TCELL_FROM_LN_UP	T-ALL-ADULTS_5-GEC	neg	192	-0.538505	-2.16004	0	0.000107754	0.014	C7
FISCHER_DREAM_TARGETS	T-ALL-ADULTS_5-GEC	neg	911	-0.46947	-2.16006	0	0.000108285	0.014	C2
GSE22886_UNSTIM_VS_IL15_STIM_NKCELL_DN	T-ALL-ADULTS_5-GEC	neg	193	-0.532741	-2.16109	0	0.000109363	0.014	C7
KIM_MYC_AMPLIFICATION_TARGETS_UP	T-ALL-ADULTS_5-GEC	neg	198	-0.535538	-2.16199	0	0.00010991	0.014	C2
FLETCHER_PBMC_BCG_10W_INFANT_PPD_STIMULATED_VS_UNSTIMULATED_10W_DN	T-ALL-ADULTS_5-GEC	neg	180	-0.541088	-2.16285	0	0.000110462	0.014	C7
TAKEDA_TARGETS_OF_NUP98_HOXA9_FUSION_10D_DN	T-ALL-ADULTS_5-GEC	neg	147	-0.560144	-2.15687	0	0.00012134	0.016	C2
POMEROY_MEDULLOBLASTOMA_PROGNOSIS_DN	T-ALL-ADULTS_5-GEC	neg	43	-0.678334	-2.15367	0	0.000127002	0.017	C2
GOBP_RIBOSOMAL_LARGE_SUBUNIT_BIOGENESIS	T-ALL-ADULTS_5-GEC	neg	70	-0.615718	-2.15104	0	0.00013318	0.018	C5
FLORIO_NEOCORTEX_BASAL_RADIAL_GLIA_DN	T-ALL-ADULTS_5-GEC	neg	187	-0.531636	-2.14476	0	0.000151771	0.021	C2
TARTE_PLASMA_CELL_VS_PLASMABLAST_DN	T-ALL-ADULTS_5-GEC	neg	300	-0.50652	-2.14552	0	0.000153183	0.021	C2
GOBP_RIBOSOME_BIOGENESIS	T-ALL-ADULTS_5-GEC	neg	294	-0.506537	-2.1475	0	0.000153898	0.021	C5
GOBP_ANTIBACTERIAL_HUMORAL_RESPONSE	T-ALL-ADULTS_5-GEC	neg	48	-0.658809	-2.13866	0	0.000162445	0.023	C5
ZHOU_CELL_CYCLE_GENES_IN_IR_RESPONSE_24HR	T-ALL-ADULTS_5-GEC	neg	123	-0.570785	-2.13871	0	0.00016318	0.023	C2
NAKAYAMA_SOFT_TISSUE_TUMORS_PCA1_UP	T-ALL-ADULTS_5-GEC	neg	74	-0.610888	-2.13764	0	0.000175742	0.025	C2
KEGG_TRYPTOPHAN_METABOLISM	T-ALL-ADULTS_5-GEC	neg	39	-0.691404	-2.13353	0	0.000208998	0.03	C2
GSE36476_CTRL_VS_TSST_ACT_16H_MEMORY_CD4_TCELL_OLD_DN	T-ALL-ADULTS_5-GEC	neg	191	-0.526523	-2.13158	0	0.000214988	0.031	C7
GSE46606_UNSTIM_VS_CD40L_IL2_IL5_1DAY_STIMULATED_IRF4_KO_BCELL_UP	T-ALL-ADULTS_5-GEC	neg	199	-0.519969	-2.12765	0	0.000217124	0.032	C7
LINDGREN_BLADDER_CANCER_CLUSTER_3_UP	T-ALL-ADULTS_5-GEC	neg	318	-0.499911	-2.12957	0	0.000219981	0.032	C2
REACTOME_DNA_REPLICATION	T-ALL-ADULTS_5-GEC	neg	131	-0.55348	-2.12712	0	0.000222958	0.033	C2
HADDAD_T_LYMPHOCYTE_AND_NK_PROGENITOR_DN	T-ALL-ADULTS_5-GEC	neg	63	-0.623801	-2.12193	0	0.000225707	0.035	C2
ROY_WOUND_BLOOD_VESSEL_UP	T-ALL-ADULTS_5-GEC	neg	48	-0.64807	-2.12242	0	0.00022758	0.035	C2
SCHLOSSER_MYC_TARGETS_REPRESSED_BY_SERUM	T-ALL-ADULTS_5-GEC	neg	152	-0.545292	-2.12366	0	0.000230449	0.035	C2
GOBP_MODULATION_OF_PROCESS_OF_ANOTHER_ORGANISM	T-ALL-ADULTS_5-GEC	neg	25	-0.74726	-2.12375	0	0.000231421	0.035	C5
GSE2405_0H_VS_24H_A_PHAGOCYTOPHILUM_STIM_NEUTROPHIL_UP	T-ALL-ADULTS_5-GEC	neg	200	-0.523939	-2.12421	0	0.000233391	0.035	C7
WP_PLATELETMEDIATED_INTERACTIONS_WITH_VASCULAR_AND_CIRCULATING_CELLS	T-ALL-ADULTS_5-GEC	neg	17	-0.833625	-2.1245	0	0.000234388	0.035	C2
PUJANA_CHEK2_PCC_NETWORK	T-ALL-ADULTS_5-GEC	neg	750	-0.468723	-2.12533	0	0.000235394	0.035	C2
RAGHAVACHARI_PLATELET_SPECIFIC_GENES	T-ALL-ADULTS_5-GEC	neg	68	-0.610118	-2.11983	0	0.000238215	0.038	C2
CHIANG_LIVER_CANCER_SUBCLASS_CTNNB1_DN	T-ALL-ADULTS_5-GEC	neg	168	-0.534238	-2.12015	0	0.000239172	0.038	C2
LEE_BMP2_TARGETS_DN	T-ALL-ADULTS_5-GEC	neg	887	-0.460687	-2.12025	0	0.000240136	0.038	C2
REACTOME_ANTIMICROBIAL_PEPTIDES	T-ALL-ADULTS_5-GEC	neg	96	-0.58869	-2.12047	0	0.000241108	0.038	C2
GSE25088_WT_VS_STAT6_KO_MACROPHAGE_DN	T-ALL-ADULTS_5-GEC	neg	194	-0.526972	-2.121	0	0.000243076	0.038	C7
MANNE_COVID19_NONICU_VS_HEALTHY_DONOR_PLATELETS_DN	T-ALL-ADULTS_5-GEC	neg	204	-0.515016	-2.12102	0	0.000244073	0.038	C2
QI_PBMC_ZOSTAVAX_AGE_50_75YO_CORRELATED_WITH_28D_PEAK_T_CELL_RESPONSE_14DY_NEGATIVE	T-ALL-ADULTS_5-GEC	neg	37	-0.683387	-2.11844	0	0.000249752	0.04	C7
WINNEPENNINCKX_MELANOMA_METASTASIS_UP	T-ALL-ADULTS_5-GEC	neg	158	-0.543349	-2.11666	0	0.000272508	0.044	C2
REN_BOUND_BY_E2F	T-ALL-ADULTS_5-GEC	neg	55	-0.63208	-2.1157	0	0.000283852	0.046	C2
BURTON_ADIPOGENESIS_3	T-ALL-ADULTS_5-GEC	neg	102	-0.572694	-2.11433	0	0.000293829	0.048	C2
ZHANG_RESPONSE_TO_CANTHARIDIN_DN	T-ALL-ADULTS_5-GEC	neg	65	-0.608054	-2.11475	0	0.000294981	0.048	C2
ALCALAY_AML_BY_NPM1_LOCALIZATION_DN	T-ALL-ADULTS_5-GEC	neg	182	-0.527602	-2.11032	0	0.000312183	0.052	C2
MARTINELLI_IMMATURE_NEUTROPHIL_UP	T-ALL-ADULTS_5-GEC	neg	11	-0.923164	-2.11062	0	0.000313384	0.052	C2
GAUCHER_PBMC_YF_VAX_STAMARIL_UNKNOWN_AGE_60DY_UP	T-ALL-ADULTS_5-GEC	neg	48	-0.64461	-2.11079	0	0.000314594	0.052	C7
GOBP_ANTIGEN_PROCESSING_AND_PRESENTATION_OF_EXOGENOUS_PEPTIDE_ANTIGEN	T-ALL-ADULTS_5-GEC	neg	36	-0.692368	-2.10707	0	0.000326417	0.055	C5
REACTOME_DNA_REPLICATION_PRE_INITIATION	T-ALL-ADULTS_5-GEC	neg	88	-0.578402	-2.1072	0	0.000327658	0.055	C2
CHIANG_LIVER_CANCER_SUBCLASS_UNANNOTATED_DN	T-ALL-ADULTS_5-GEC	neg	188	-0.535318	-2.10611	0	0.000348803	0.059	C2
GSE22886_UNSTIM_VS_IL2_STIM_NKCELL_DN	T-ALL-ADULTS_5-GEC	neg	195	-0.523569	-2.10549	0	0.00035205	0.059	C7
GSE45365_HEALTHY_VS_MCMV_INFECTION_CD11B_DC_DN	T-ALL-ADULTS_5-GEC	neg	186	-0.525129	-2.10563	0	0.000353373	0.059	C7
HORIUCHI_WTAP_TARGETS_DN	T-ALL-ADULTS_5-GEC	neg	306	-0.50067	-2.10474	0	0.000355225	0.06	C2
WESTON_VEGFA_TARGETS	T-ALL-ADULTS_5-GEC	neg	93	-0.582544	-2.1029	0	0.000375671	0.064	C2
KOBAYASHI_EGFR_SIGNALING_24HR_DN	T-ALL-ADULTS_5-GEC	neg	249	-0.507107	-2.10136	0	0.000378627	0.065	C2
JOHANSSON_BRAIN_CANCER_EARLY_VS_LATE_DN	T-ALL-ADULTS_5-GEC	neg	43	-0.663826	-2.10056	0	0.000383006	0.065	C2
GOCC_MHC_PROTEIN_COMPLEX	T-ALL-ADULTS_5-GEC	neg	24	-0.744914	-2.09694	0	0.000402923	0.069	C5
GSE29618_PDC_VS_MDC_UP	T-ALL-ADULTS_5-GEC	neg	193	-0.518549	-2.09358	0	0.000415523	0.072	C7
MALONEY_RESPONSE_TO_17AAG_DN	T-ALL-ADULTS_5-GEC	neg	73	-0.603277	-2.09378	0	0.000417017	0.072	C2
HOWARD_NK_CELL_INACT_MONOV_INFLUENZA_A_INDONESIA_05_2005_H5N1_AGE_18_49YO_3DY_UP	T-ALL-ADULTS_5-GEC	neg	68	-0.605136	-2.09103	0	0.000427719	0.075	C7
GSE29618_MONOCYTE_VS_PDC_DN	T-ALL-ADULTS_5-GEC	neg	188	-0.519196	-2.09147	0	0.000429241	0.075	C7
GOCC_PRERIBOSOME	T-ALL-ADULTS_5-GEC	neg	75	-0.593435	-2.09261	0	0.000430774	0.075	C5
REACTOME_RRNA_MODIFICATION_IN_THE_NUCLEUS_AND_CYTOSOL	T-ALL-ADULTS_5-GEC	neg	59	-0.614199	-2.08987	0	0.000437264	0.077	C2
GOBP_RENAL_FILTRATION	T-ALL-ADULTS_5-GEC	neg	24	-0.740199	-2.08783	0	0.000440497	0.079	C5
REACTOME_SYNTHESIS_OF_DNA	T-ALL-ADULTS_5-GEC	neg	120	-0.557331	-2.08846	0	0.000441217	0.078	C2
GSE21379_WT_VS_SAP_KO_TFH_CD4_TCELL_UP	T-ALL-ADULTS_5-GEC	neg	196	-0.515156	-2.0879	0	0.000442032	0.079	C7
RODWELL_AGING_KIDNEY_NO_BLOOD_UP	T-ALL-ADULTS_5-GEC	neg	214	-0.51138	-2.08797	0	0.000443577	0.079	C2
KHETCHOUMIAN_TRIM24_TARGETS_UP	T-ALL-ADULTS_5-GEC	neg	46	-0.655864	-2.08743	0	0.000444384	0.08	C2
PLASARI_TGFB1_TARGETS_10HR_DN	T-ALL-ADULTS_5-GEC	neg	252	-0.503021	-2.088	0	0.000445134	0.079	C2
REACTOME_CELLULAR_RESPONSE_TO_STARVATION	T-ALL-ADULTS_5-GEC	neg	156	-0.531091	-2.08636	0	0.000448314	0.081	C2
GSE10325_CD4_TCELL_VS_BCELL_DN	T-ALL-ADULTS_5-GEC	neg	181	-0.526916	-2.08555	0	0.000450591	0.081	C7
LANDIS_ERBB2_BREAST_TUMORS_324_DN	T-ALL-ADULTS_5-GEC	neg	151	-0.533583	-2.08575	0	0.000452139	0.081	C2
GSE15767_MED_VS_SCS_MAC_LN_UP	T-ALL-ADULTS_5-GEC	neg	193	-0.519229	-2.08519	0	0.000458172	0.083	C7
SHEDDEN_LUNG_CANCER_POOR_SURVIVAL_A6	T-ALL-ADULTS_5-GEC	neg	446	-0.475433	-2.08531	0	0.000459736	0.083	C2
GOCC_COMPLEX_OF_COLLAGEN_TRIMERS	T-ALL-ADULTS_5-GEC	neg	22	-0.749164	-2.08402	0	0.000477915	0.087	C5
THUM_MIR21_TARGETS_HEART_DISEASE_UP	T-ALL-ADULTS_5-GEC	neg	17	-0.815135	-2.0817	0	0.000479959	0.087	C2
VILIMAS_NOTCH1_TARGETS_DN	T-ALL-ADULTS_5-GEC	neg	27	-0.717177	-2.08095	0	0.000499394	0.091	C2
THAKAR_PBMC_INACTIVATED_INFLUENZA_AGE_21_30YO_RESPONDERS_7DY_UP	T-ALL-ADULTS_5-GEC	neg	640	-0.460421	-2.07974	0	0.000499569	0.092	C7
SOTIRIOU_BREAST_CANCER_GRADE_1_VS_3_UP	T-ALL-ADULTS_5-GEC	neg	149	-0.532556	-2.08036	0	0.000501235	0.092	C2
KAMIKUBO_MYELOID_CEBPA_NETWORK	T-ALL-ADULTS_5-GEC	neg	30	-0.69713	-2.0804	0	0.000502911	0.092	C2
TOMLINS_PROSTATE_CANCER_DN	T-ALL-ADULTS_5-GEC	neg	39	-0.661458	-2.0776	0	0.000518839	0.095	C2
GSE29618_MONOCYTE_VS_MDC_DAY7_FLU_VACCINE_DN	T-ALL-ADULTS_5-GEC	neg	181	-0.51831	-2.07704	0	0.000532665	0.098	C7
GOCC_PLATELET_ALPHA_GRANULE	T-ALL-ADULTS_5-GEC	neg	90	-0.573178	-2.07634	0	0.000534269	0.099	C5
GSE39110_DAY3_VS_DAY6_POST_IMMUNIZATION_CD8_TCELL_DN	T-ALL-ADULTS_5-GEC	neg	193	-0.516922	-2.07448	0	0.000553083	0.103	C7
GARY_CD5_TARGETS_DN	T-ALL-ADULTS_5-GEC	neg	432	-0.473582	-2.0739	0	0.000554596	0.104	C2
GSE25123_WT_VS_PPARG_KO_MACROPHAGE_DN	T-ALL-ADULTS_5-GEC	neg	189	-0.509474	-2.07404	0	0.000556402	0.104	C7
GSE22886_NAIVE_BCELL_VS_NEUTROPHIL_UP	T-ALL-ADULTS_5-GEC	neg	194	-0.51551	-2.0732	0	0.000557882	0.105	C7
GSE22886_UNSTIM_VS_STIM_MEMORY_TCELL_DN	T-ALL-ADULTS_5-GEC	neg	197	-0.510246	-2.07099	0	0.000572144	0.107	C7
ZHU_CMV_24_HR_DN	T-ALL-ADULTS_5-GEC	neg	83	-0.582664	-2.07108	0	0.000573967	0.107	C2
GSE17974_CTRL_VS_ACT_IL4_AND_ANTI_IL12_12H_CD4_TCELL_DN	T-ALL-ADULTS_5-GEC	neg	196	-0.507688	-2.06948	0	0.00060996	0.114	C7
PID_INTEGRIN1_PATHWAY	T-ALL-ADULTS_5-GEC	neg	66	-0.596569	-2.06276	0	0.000668061	0.129	C2
KRIGE_RESPONSE_TO_TOSEDOSTAT_6HR_DN	T-ALL-ADULTS_5-GEC	neg	908	-0.443783	-2.06452	0	0.000669408	0.128	C2
FLETCHER_PBMC_BCG_10W_INFANT_BCG_STIMULATED_VS_UNSTIMULATED_10W_DN	T-ALL-ADULTS_5-GEC	neg	255	-0.492425	-2.06281	0	0.000670117	0.129	C7
JAATINEN_HEMATOPOIETIC_STEM_CELL_UP	T-ALL-ADULTS_5-GEC	neg	309	-0.48754	-2.06502	0	0.000670775	0.127	C2
BURTON_ADIPOGENESIS_5	T-ALL-ADULTS_5-GEC	neg	114	-0.541656	-2.06287	0	0.000672185	0.129	C2
GSE22886_NEUTROPHIL_VS_DC_DN	T-ALL-ADULTS_5-GEC	neg	197	-0.509336	-2.06504	0	0.000672878	0.127	C7
TIEN_INTESTINE_PROBIOTICS_6HR_UP	T-ALL-ADULTS_5-GEC	neg	50	-0.621772	-2.0603	0	0.000709274	0.136	C2
KEGG_ECM_RECEPTOR_INTERACTION	T-ALL-ADULTS_5-GEC	neg	84	-0.567548	-2.05864	0	0.000743035	0.142	C2
BOQUEST_STEM_CELL_CULTURED_VS_FRESH_DN	T-ALL-ADULTS_5-GEC	neg	30	-0.700857	-2.05621	0	0.000778942	0.149	C2
GSE10325_LUPUS_CD4_TCELL_VS_LUPUS_MYELOID_DN	T-ALL-ADULTS_5-GEC	neg	197	-0.511867	-2.05457	0	0.000809461	0.154	C7
GSE3982_MEMORY_CD4_TCELL_VS_TH2_DN	T-ALL-ADULTS_5-GEC	neg	194	-0.511593	-2.05279	0	0.000848696	0.164	C7
HALLMARK_G2M_CHECKPOINT	T-ALL-ADULTS_5-GEC	neg	195	-0.502718	-2.05267	0	0.000850829	0.165	H
HOSHIDA_LIVER_CANCER_SUBCLASS_S1	T-ALL-ADULTS_5-GEC	neg	232	-0.497217	-2.05308	0	0.000853748	0.164	C2
SMID_BREAST_CANCER_NORMAL_LIKE_UP	T-ALL-ADULTS_5-GEC	neg	463	-0.466603	-2.05028	0	0.000884058	0.175	C2
PUJANA_XPRSS_INT_NETWORK	T-ALL-ADULTS_5-GEC	neg	167	-0.517485	-2.04879	0	0.000885459	0.177	C2
GSE18893_TCONV_VS_TREG_24H_TNF_STIM_UP	T-ALL-ADULTS_5-GEC	neg	196	-0.510469	-2.0488	0	0.000888018	0.177	C7
GSE3982_DC_VS_EFF_MEMORY_CD4_TCELL_UP	T-ALL-ADULTS_5-GEC	neg	194	-0.508012	-2.04925	0	0.000890592	0.177	C7
QIU_PBMC_HEPTATITIS_B_SURFACE_ANTIGEN_AGE_UNDER50_NON_RESPONDERS_VS_RESPONDERS_0DY_UP	T-ALL-ADULTS_5-GEC	neg	19	-0.781295	-2.04665	0	0.000927025	0.187	C7
LEE_LIVER_CANCER_MYC_E2F1_UP	T-ALL-ADULTS_5-GEC	neg	56	-0.612351	-2.04562	0	0.000951277	0.191	C2
GSE5679_CTRL_VS_PPARG_LIGAND_ROSIGLITAZONE_TREATED_DC_UP	T-ALL-ADULTS_5-GEC	neg	193	-0.504059	-2.04459	0	0.000966409	0.194	C7
GOCC_FIBRILLAR_COLLAGEN_TRIMER	T-ALL-ADULTS_5-GEC	neg	12	-0.863483	-2.04452	0	0.000972584	0.196	C5
FULLER_PBMC_F_TULARENSIS_VACCINE_LVS_AGE_22_54YO_48HR_UP	T-ALL-ADULTS_5-GEC	neg	60	-0.603244	-2.04418	0	0.000974278	0.197	C7
GSE22886_CD4_TCELL_VS_BCELL_NAIVE_DN	T-ALL-ADULTS_5-GEC	neg	189	-0.506762	-2.04132	0	0.00101271	0.205	C7
GSE10325_CD4_TCELL_VS_MYELOID_DN	T-ALL-ADULTS_5-GEC	neg	195	-0.51244	-2.03745	0	0.00109456	0.219	C7
REACTOME_MET_PROMOTES_CELL_MOTILITY	T-ALL-ADULTS_5-GEC	neg	41	-0.648298	-2.03685	0	0.00110153	0.221	C2
GOBP_GLOMERULUS_DEVELOPMENT	T-ALL-ADULTS_5-GEC	neg	67	-0.581747	-2.03687	0	0.0011046	0.221	C5
LANDIS_ERBB2_BREAST_TUMORS_65_DN	T-ALL-ADULTS_5-GEC	neg	39	-0.649091	-2.03479	0	0.00115595	0.231	C2
WESTON_VEGFA_TARGETS_6HR	T-ALL-ADULTS_5-GEC	neg	48	-0.620246	-2.03468	0	0.00116573	0.233	C2
LIU_VAV3_PROSTATE_CARCINOGENESIS_UP	T-ALL-ADULTS_5-GEC	neg	85	-0.567028	-2.03377	0	0.00117326	0.237	C2
ZHOU_CELL_CYCLE_GENES_IN_IR_RESPONSE_6HR	T-ALL-ADULTS_5-GEC	neg	82	-0.566232	-2.0344	0	0.00117541	0.236	C2
HALLMARK_ANGIOGENESIS	T-ALL-ADULTS_5-GEC	neg	36	-0.663134	-2.03412	0	0.00117647	0.237	H
HOWARD_NK_CELL_INACT_MONOV_INFLUENZA_A_INDONESIA_05_2005_H5N1_AGE_18_49YO_28DY_DN	T-ALL-ADULTS_5-GEC	neg	59	-0.605146	-2.03166	0	0.00122123	0.246	C7
ZHU_CMV_ALL_DN	T-ALL-ADULTS_5-GEC	neg	117	-0.547131	-2.0312	0	0.00122309	0.248	C2
BENPORATH_PROLIFERATION	T-ALL-ADULTS_5-GEC	neg	141	-0.515253	-1.99673	0	0.00215577	0.449	C2
GSE37301_HEMATOPOIETIC_STEM_CELL_VS_CD4_TCELL_UP	T-ALL-ADULTS_5-GEC	neg	170	-0.495887	-1.9509	0	0.00397533	0.748	C7
REACTOME_METABOLISM_OF_RNA	T-ALL-ADULTS_5-GEC	neg	664	-0.431012	-1.94571	0	0.00428069	0.774	C2
HALLMARK_OXIDATIVE_PHOSPHORYLATION	T-ALL-ADULTS_5-GEC	neg	199	-0.466533	-1.88878	0	0.00833747	0.976	H
WONG_MITOCHONDRIA_GENE_MODULE	T-ALL-ADULTS_5-GEC	neg	216	-0.451904	-1.8586	0	0.0114986	0.998	C2
GOBP_NCRNA_PROCESSING	T-ALL-ADULTS_5-GEC	neg	380	-0.42575	-1.8394	0	0.013883	1	C5
MITOCHONDRIA_ENCODED_GENES	T-ALL-ADULTS_5-GEC	neg	13	-0.744759	-1.7677	0.00422833	0.0251633	1	CUSTOM
REACTOME_CELL_CYCLE_MITOTIC	T-ALL-ADULTS_5-GEC	neg	497	-0.392698	-1.73827	0	0.0308383	1	C2
REACTOME_THE_CITRIC_ACID_TCA_CYCLE_AND_RESPIRATORY_ELECTRON_TRANSPORT	T-ALL-ADULTS_5-GEC	neg	165	-0.374995	-1.47022	0.00631579	0.119243	1	C2
GOCC_DNA_PACKAGING_COMPLEX	T-ALL-ADULTS_5-GEC	neg	43	-0.310487	-0.978023	0.489669	0.640863	1	C5
PICCALUGA_ANGIOIMMUNOBLASTIC_LYMPHOMA_DN	T-ALL-ADULTS_5-GEC	pos	132	0.653349	2.50158	0	0	0	C2
GSE17974_0H_VS_24H_IN_VITRO_ACT_CD4_TCELL_UP	T-ALL-ADULTS_5-GEC	pos	189	0.596811	2.38294	0	0	0	C7
GSE17974_CTRL_VS_ACT_IL4_AND_ANTI_IL12_24H_CD4_TCELL_UP	T-ALL-ADULTS_5-GEC	pos	190	0.550222	2.18513	0	0.000498038	0.003	C7
NAKAYA_PBMC_FLUARIX_FLUVIRIN_AGE_18_50YO_3DY_DN	T-ALL-ADULTS_5-GEC	pos	420	0.502415	2.16904	0	0.000498747	0.004	C7
GSE17974_CTRL_VS_ACT_IL4_AND_ANTI_IL12_6H_CD4_TCELL_UP	T-ALL-ADULTS_5-GEC	pos	183	0.530476	2.10433	0	0.00224852	0.027	C7
GSE17974_0H_VS_48H_IN_VITRO_ACT_CD4_TCELL_UP	T-ALL-ADULTS_5-GEC	pos	184	0.534579	2.10713	0	0.00259812	0.026	C7
GSE16450_IMMATURE_VS_MATURE_NEURON_CELL_LINE_UP	T-ALL-ADULTS_5-GEC	pos	190	0.520823	2.086	0	0.00266311	0.046	C7
GSE25088_WT_VS_STAT6_KO_MACROPHAGE_IL4_STIM_UP	T-ALL-ADULTS_5-GEC	pos	187	0.524392	2.07076	0	0.00287094	0.066	C7
GSE17974_0H_VS_12H_IN_VITRO_ACT_CD4_TCELL_UP	T-ALL-ADULTS_5-GEC	pos	191	0.519264	2.07687	0	0.00289703	0.056	C7
GSE36476_CTRL_VS_TSST_ACT_40H_MEMORY_CD4_TCELL_YOUNG_UP	T-ALL-ADULTS_5-GEC	pos	193	0.524575	2.07351	0	0.00295069	0.063	C7
THAKAR_PBMC_INACTIVATED_INFLUENZA_AGE_21_30YO_RESPONDERS_7DY_DN	T-ALL-ADULTS_5-GEC	pos	617	0.470343	2.0866	0	0.002996	0.046	C7
AMIT_DELAYED_EARLY_GENES	T-ALL-ADULTS_5-GEC	pos	18	0.803758	2.0904	0	0.00306742	0.042	C2
WP_MODULATORS_OF_TCR_SIGNALING_AND_T_CELL_ACTIVATION	T-ALL-ADULTS_5-GEC	pos	61	0.610145	2.04279	0	0.00492072	0.13	C2
GSE16450_CTRL_VS_IFNA_6H_STIM_IMMATURE_NEURON_CELL_LINE_DN	T-ALL-ADULTS_5-GEC	pos	186	0.514476	2.03662	0	0.00512469	0.144	C7
GSE36891_POLYIC_TLR3_VS_PAM_TLR2_STIM_PERITONEAL_MACROPHAGE_UP	T-ALL-ADULTS_5-GEC	pos	150	0.521562	2.01093	0	0.00798655	0.24	C7
BURTON_ADIPOGENESIS_1	T-ALL-ADULTS_5-GEC	pos	30	0.703319	2.01303	0	0.0080482	0.227	C2
HISTONE_GENES	T-ALL-ADULTS_5-GEC	pos	87	0.291686	1.03985	0.364791	0.825402	1	CUSTOM
REACTOME_ANTIMICROBIAL_PEPTIDES	T-ALL-ADULTS_5-GEC_MRD_NEG	neg	96	-0.767675	-2.65832	0	0	0	C2
SCHUETZ_BREAST_CANCER_DUCTAL_INVASIVE_UP	T-ALL-ADULTS_5-GEC_MRD_NEG	neg	345	-0.558867	-2.22592	0	0	0	C2
HECKER_IFNB1_TARGETS	T-ALL-ADULTS_5-GEC_MRD_NEG	neg	91	-0.65015	-2.23953	0	0	0	C2
ICHIBA_GRAFT_VERSUS_HOST_DISEASE_35D_UP	T-ALL-ADULTS_5-GEC_MRD_NEG	neg	142	-0.618604	-2.25287	0	0	0	C2
KAMIKUBO_MYELOID_CEBPA_NETWORK	T-ALL-ADULTS_5-GEC_MRD_NEG	neg	30	-0.824072	-2.32474	0	0	0	C2
REACTOME_DEFENSINS	T-ALL-ADULTS_5-GEC_MRD_NEG	neg	51	-0.76115	-2.3799	0	0	0	C2
PICCALUGA_ANGIOIMMUNOBLASTIC_LYMPHOMA_UP	T-ALL-ADULTS_5-GEC_MRD_NEG	neg	206	-0.674678	-2.55895	0	0	0	C2
GOBP_ANTIMICROBIAL_HUMORAL_RESPONSE	T-ALL-ADULTS_5-GEC_MRD_NEG	neg	108	-0.641283	-2.24893	0	0	0	C5
GOBP_MODULATION_OF_PROCESS_OF_ANOTHER_ORGANISM	T-ALL-ADULTS_5-GEC_MRD_NEG	neg	25	-0.825655	-2.24959	0	0	0	C5
GOBP_RESPONSE_TO_FUNGUS	T-ALL-ADULTS_5-GEC_MRD_NEG	neg	64	-0.698081	-2.258	0	0	0	C5
GOBP_DEFENSE_RESPONSE_TO_FUNGUS	T-ALL-ADULTS_5-GEC_MRD_NEG	neg	53	-0.732006	-2.2941	0	0	0	C5
GOBP_ANTIBACTERIAL_HUMORAL_RESPONSE	T-ALL-ADULTS_5-GEC_MRD_NEG	neg	48	-0.785217	-2.43363	0	0	0	C5
GSE6269_E_COLI_VS_STREP_PNEUMO_INF_PBMC_DN	T-ALL-ADULTS_5-GEC_MRD_NEG	neg	162	-0.599068	-2.22541	0	0	0	C7
GSE6269_HEALTHY_VS_STAPH_PNEUMO_INF_PBMC_DN	T-ALL-ADULTS_5-GEC_MRD_NEG	neg	164	-0.606145	-2.23236	0	0	0	C7
HOWARD_PBMC_INACT_MONOV_INFLUENZA_A_INDONESIA_05_2005_H5N1_AGE_19_39YO_AS03_ADJUVANT_VS_BUFFER_1DY_UP	T-ALL-ADULTS_5-GEC_MRD_NEG	neg	363	-0.56348	-2.25553	0	0	0	C7
GSE11057_PBMC_VS_MEM_CD4_TCELL_UP	T-ALL-ADULTS_5-GEC_MRD_NEG	neg	191	-0.635228	-2.38277	0	0	0	C7
QIU_PBMC_HEPTATITIS_B_SURFACE_ANTIGEN_AGE_UNDER50_NON_RESPONDERS_VS_RESPONDERS_0DY_UP	T-ALL-ADULTS_5-GEC_MRD_NEG	neg	19	-0.903125	-2.25723	0	0	0	C7
PYEON_CANCER_HEAD_AND_NECK_VS_CERVICAL_DN	T-ALL-ADULTS_5-GEC_MRD_NEG	neg	29	-0.784111	-2.19064	0	2.97273e-05	0.001	C2
GSE11057_CD4_CENT_MEM_VS_PBMC_DN	T-ALL-ADULTS_5-GEC_MRD_NEG	neg	188	-0.582696	-2.19355	0	3.05307e-05	0.001	C7
TAKEDA_TARGETS_OF_NUP98_HOXA9_FUSION_10D_DN	T-ALL-ADULTS_5-GEC_MRD_NEG	neg	147	-0.599979	-2.19989	0	3.13788e-05	0.001	C2
QIU_PBMC_HEPTATITIS_B_SURFACE_ANTIGEN_AGE_UNDER50_NON_RESPONDERS_VS_RESPONDERS_28DY_UP	T-ALL-ADULTS_5-GEC_MRD_NEG	neg	17	-0.892315	-2.20623	0	3.22753e-05	0.001	C7
TAKEDA_TARGETS_OF_NUP98_HOXA9_FUSION_16D_DN	T-ALL-ADULTS_5-GEC_MRD_NEG	neg	125	-0.605375	-2.15419	0	5.12489e-05	0.002	C2
GOCC_SPECIFIC_GRANULE_LUMEN	T-ALL-ADULTS_5-GEC_MRD_NEG	neg	62	-0.668706	-2.15925	0	5.24407e-05	0.002	C5
MARTINELLI_IMMATURE_NEUTROPHIL_UP	T-ALL-ADULTS_5-GEC_MRD_NEG	neg	11	-0.96548	-2.16691	0	5.36893e-05	0.002	C2
GSE10325_LUPUS_CD4_TCELL_VS_LUPUS_MYELOID_DN	T-ALL-ADULTS_5-GEC_MRD_NEG	neg	197	-0.575358	-2.18101	0	5.78193e-05	0.002	C7
GOBP_DEFENSE_RESPONSE_TO_GRAM_NEGATIVE_BACTERIUM	T-ALL-ADULTS_5-GEC_MRD_NEG	neg	87	-0.635929	-2.15048	0	7.16836e-05	0.003	C5
WANG_IMMORTALIZED_BY_HOXA9_AND_MEIS1_UP	T-ALL-ADULTS_5-GEC_MRD_NEG	neg	30	-0.771119	-2.1509	0	7.32419e-05	0.003	C2
GOBP_GLOMERULUS_DEVELOPMENT	T-ALL-ADULTS_5-GEC_MRD_NEG	neg	67	-0.653253	-2.15206	0	7.48695e-05	0.003	C5
VILIMAS_NOTCH1_TARGETS_DN	T-ALL-ADULTS_5-GEC_MRD_NEG	neg	27	-0.801214	-2.13859	0	0.00010799	0.005	C2
HP_PULMONARY_INFILTRATES	T-ALL-ADULTS_5-GEC_MRD_NEG	neg	49	-0.682642	-2.14036	0	0.000110107	0.005	C5
KEGG_TRYPTOPHAN_METABOLISM	T-ALL-ADULTS_5-GEC_MRD_NEG	neg	39	-0.726528	-2.14079	0	0.00011231	0.005	C2
GOBP_EPITHELIAL_CELL_DIFFERENTIATION_INVOLVED_IN_KIDNEY_DEVELOPMENT	T-ALL-ADULTS_5-GEC_MRD_NEG	neg	48	-0.69592	-2.14636	0	0.000116989	0.005	C5
GOBP_HOMOPHILIC_CELL_ADHESION_VIA_PLASMA_MEMBRANE_ADHESION_MOLECULES	T-ALL-ADULTS_5-GEC_MRD_NEG	neg	170	-0.570782	-2.12064	0	0.000118147	0.006	C5
GSE11057_CD4_EFF_MEM_VS_PBMC_DN	T-ALL-ADULTS_5-GEC_MRD_NEG	neg	190	-0.560517	-2.12165	0	0.000120257	0.006	C7
HOEK_NK_CELL_2011_2012_TIV_3D_VS_0DY_ADULT_3D_DN	T-ALL-ADULTS_5-GEC_MRD_NEG	neg	243	-0.548051	-2.12484	0	0.000122444	0.006	C7
MCLACHLAN_DENTAL_CARIES_UP	T-ALL-ADULTS_5-GEC_MRD_NEG	neg	239	-0.554936	-2.13242	0	0.000124711	0.006	C2
QIU_PBMC_HEPTATITIS_B_SURFACE_ANTIGEN_AGE_UNDER50_NON_RESPONDERS_VS_RESPONDERS_3DY_UP	T-ALL-ADULTS_5-GEC_MRD_NEG	neg	15	-0.892974	-2.10812	0	0.000126809	0.007	C7
ZAK_PBMC_MRKAD5_HIV_1_GAG_POL_NEF_AGE_20_50YO_3DY_UP	T-ALL-ADULTS_5-GEC_MRD_NEG	neg	128	-0.596261	-2.13612	0	0.000127064	0.006	C7
HP_Y_LINKED_INHERITANCE	T-ALL-ADULTS_5-GEC_MRD_NEG	neg	17	-0.843832	-2.1088	0	0.000128888	0.007	C5
GSE24634_TREG_VS_TCONV_POST_DAY10_IL4_CONVERSION_DN	T-ALL-ADULTS_5-GEC_MRD_NEG	neg	197	-0.560243	-2.10963	0	0.000131036	0.007	C7
GOBP_DEFENSE_RESPONSE_TO_BACTERIUM	T-ALL-ADULTS_5-GEC_MRD_NEG	neg	283	-0.54235	-2.11212	0	0.000133257	0.007	C5
GOCC_ENDOCYTIC_VESICLE_LUMEN	T-ALL-ADULTS_5-GEC_MRD_NEG	neg	23	-0.799544	-2.10605	0	0.000142704	0.008	C5
GSE10325_CD4_TCELL_VS_MYELOID_DN	T-ALL-ADULTS_5-GEC_MRD_NEG	neg	195	-0.557225	-2.10264	0	0.000158069	0.009	C7
KIM_GLIS2_TARGETS_UP	T-ALL-ADULTS_5-GEC_MRD_NEG	neg	84	-0.623812	-2.0965	0	0.000181793	0.011	C2
REACTOME_BINDING_AND_UPTAKE_OF_LIGANDS_BY_SCAVENGER_RECEPTORS	T-ALL-ADULTS_5-GEC_MRD_NEG	neg	42	-0.702915	-2.10148	0	0.000190183	0.011	C2
BLANCO_MELO_COVID19_SARS_COV_2_POS_PATIENT_LUNG_TISSUE_UP	T-ALL-ADULTS_5-GEC_MRD_NEG	neg	166	-0.567384	-2.08969	0	0.000205784	0.013	C2
RIGGI_EWING_SARCOMA_PROGENITOR_DN	T-ALL-ADULTS_5-GEC_MRD_NEG	neg	191	-0.554354	-2.08736	0	0.000215537	0.014	C2
TAKEDA_TARGETS_OF_NUP98_HOXA9_FUSION_8D_DN	T-ALL-ADULTS_5-GEC_MRD_NEG	neg	197	-0.554988	-2.07931	0	0.000254668	0.017	C2
GOCC_SPECIFIC_GRANULE	T-ALL-ADULTS_5-GEC_MRD_NEG	neg	159	-0.566708	-2.06621	0	0.000369436	0.026	C5
GOBP_KILLING_OF_CELLS_OF_ANOTHER_ORGANISM	T-ALL-ADULTS_5-GEC_MRD_NEG	neg	44	-0.677183	-2.06424	0	0.000406893	0.029	C5
GOBP_ANTIMICROBIAL_HUMORAL_IMMUNE_RESPONSE_MEDIATED_BY_ANTIMICROBIAL_PEPTIDE	T-ALL-ADULTS_5-GEC_MRD_NEG	neg	70	-0.631501	-2.06174	0	0.000429582	0.031	C5
GOBP_MEMBRANE_DISRUPTION_IN_ANOTHER_ORGANISM	T-ALL-ADULTS_5-GEC_MRD_NEG	neg	11	-0.921954	-2.06053	0	0.000432755	0.032	C5
FRANCO_BLOOD_SANOFI_PASTEUR_SA_INACTIVATED_INFLUENZA_VACCINE_CORRELATED_WITH_ANTIBODY_RESPONSE_AGE_18_40YO_1DY_POSITIVE	T-ALL-ADULTS_5-GEC_MRD_NEG	neg	127	-0.57708	-2.06097	0	0.000438033	0.032	C7
GSE37301_HEMATOPOIETIC_STEM_CELL_VS_CD4_TCELL_UP	T-ALL-ADULTS_5-GEC_MRD_NEG	neg	170	-0.549384	-2.05364	0	0.000507385	0.038	C7
URS_ADIPOCYTE_DIFFERENTIATION_DN	T-ALL-ADULTS_5-GEC_MRD_NEG	neg	31	-0.723626	-2.05096	0	0.000508604	0.038	C2
GOBP_NEPHRON_TUBULE_EPITHELIAL_CELL_DIFFERENTIATION	T-ALL-ADULTS_5-GEC_MRD_NEG	neg	14	-0.854556	-2.05005	0	0.000515686	0.039	C5
REACTOME_NEUTROPHIL_DEGRANULATION	T-ALL-ADULTS_5-GEC_MRD_NEG	neg	473	-0.503319	-2.04439	0	0.000617769	0.047	C2
WP_CYTOPLASMIC_RIBOSOMAL_PROTEINS	T-ALL-ADULTS_5-GEC_MRD_NEG	neg	90	-0.594175	-2.03912	0	0.000651563	0.052	C2
GSE34205_HEALTHY_VS_RSV_INF_INFANT_PBMC_DN	T-ALL-ADULTS_5-GEC_MRD_NEG	neg	193	-0.545894	-2.03952	0	0.000658645	0.052	C7
RAGHAVACHARI_PLATELET_SPECIFIC_GENES	T-ALL-ADULTS_5-GEC_MRD_NEG	neg	68	-0.6169	-2.03412	0	0.000720432	0.059	C2
GOMF_BITTER_TASTE_RECEPTOR_ACTIVITY	T-ALL-ADULTS_5-GEC_MRD_NEG	neg	24	-0.776883	-2.03071	0	0.000759798	0.062	C5
GSE24142_EARLY_THYMIC_PROGENITOR_VS_DN2_THYMOCYTE_UP	T-ALL-ADULTS_5-GEC_MRD_NEG	neg	198	-0.531697	-2.0296	0	0.000763589	0.063	C7
GOBP_POSITIVE_REGULATION_OF_DEFENSE_RESPONSE	T-ALL-ADULTS_5-GEC_MRD_NEG	neg	282	-0.514224	-2.0251	0	0.000884078	0.075	C5
GRAHAM_CML_QUIESCENT_VS_CML_DIVIDING_DN	T-ALL-ADULTS_5-GEC_MRD_NEG	neg	11	-0.916616	-2.02278	0	0.000942494	0.08	C2
VERHAAK_AML_WITH_NPM1_MUTATED_DN	T-ALL-ADULTS_5-GEC_MRD_NEG	neg	242	-0.522909	-2.02235	0	0.000944326	0.081	C2
GSE15767_MED_VS_SCS_MAC_LN_UP	T-ALL-ADULTS_5-GEC_MRD_NEG	neg	193	-0.538598	-2.02081	0	0.00100109	0.087	C7
GSE13485_CTRL_VS_DAY3_YF17D_VACCINE_PBMC_DN	T-ALL-ADULTS_5-GEC_MRD_NEG	neg	195	-0.536698	-2.01736	0	0.00112249	0.098	C7
GOCC_TERTIARY_GRANULE_LUMEN	T-ALL-ADULTS_5-GEC_MRD_NEG	neg	55	-0.643746	-2.016	0	0.00119811	0.104	C5
HADDAD_T_LYMPHOCYTE_AND_NK_PROGENITOR_DN	T-ALL-ADULTS_5-GEC_MRD_NEG	neg	63	-0.611962	-2.01391	0	0.00126154	0.111	C2
QIU_PBMC_HEPTATITIS_B_SURFACE_ANTIGEN_AGE_UNDER50_NON_RESPONDERS_VS_RESPONDERS_35DY_UP	T-ALL-ADULTS_5-GEC_MRD_NEG	neg	15	-0.851034	-2.01124	0	0.00131299	0.117	C7
DIAZ_CHRONIC_MYELOGENOUS_LEUKEMIA_DN	T-ALL-ADULTS_5-GEC_MRD_NEG	neg	117	-0.568896	-2.00561	0	0.00137995	0.126	C2
GSE24634_TREG_VS_TCONV_POST_DAY3_IL4_CONVERSION_DN	T-ALL-ADULTS_5-GEC_MRD_NEG	neg	194	-0.533611	-2.0037	0	0.00141578	0.131	C7
GOBP_REGULATION_OF_EPITHELIAL_CELL_DIFFERENTIATION_INVOLVED_IN_KIDNEY_DEVELOPMENT	T-ALL-ADULTS_5-GEC_MRD_NEG	neg	16	-0.819791	-2.00185	0	0.00150314	0.141	C5
NIKOLSKY_BREAST_CANCER_7P15_AMPLICON	T-ALL-ADULTS_5-GEC_MRD_NEG	neg	11	-0.908424	-1.99786	0	0.001609	0.148	C2
HP_NEOPLASM_OF_THE_ADRENAL_CORTEX	T-ALL-ADULTS_5-GEC_MRD_NEG	neg	24	-0.75373	-1.99456	0	0.00176106	0.164	C5
BENNETT_SYSTEMIC_LUPUS_ERYTHEMATOSUS	T-ALL-ADULTS_5-GEC_MRD_NEG	neg	29	-0.709	-1.99242	0	0.00183573	0.171	C2
KEGG_HISTIDINE_METABOLISM	T-ALL-ADULTS_5-GEC_MRD_NEG	neg	29	-0.708605	-1.98976	0	0.00193614	0.181	C2
GOCC_VESICLE_LUMEN	T-ALL-ADULTS_5-GEC_MRD_NEG	neg	325	-0.505642	-1.98833	0	0.00197111	0.19	C5
TURASHVILI_BREAST_DUCTAL_CARCINOMA_VS_DUCTAL_NORMAL_UP	T-ALL-ADULTS_5-GEC_MRD_NEG	neg	46	-0.650098	-1.98862	0	0.00197807	0.189	C2
HP_PERICARDITIS	T-ALL-ADULTS_5-GEC_MRD_NEG	neg	35	-0.68039	-1.98801	0	0.00198235	0.192	C5
BOQUEST_STEM_CELL_UP	T-ALL-ADULTS_5-GEC_MRD_NEG	neg	258	-0.51597	-1.98573	0	0.00206944	0.207	C2
GOMF_TASTE_RECEPTOR_ACTIVITY	T-ALL-ADULTS_5-GEC_MRD_NEG	neg	30	-0.712734	-1.98623	0	0.00208574	0.207	C5
KEGG_RIBOSOME	T-ALL-ADULTS_5-GEC_MRD_NEG	neg	87	-0.57938	-1.98635	0	0.00209338	0.206	C2
GOCC_AZUROPHIL_GRANULE	T-ALL-ADULTS_5-GEC_MRD_NEG	neg	154	-0.540187	-1.98471	0	0.00210557	0.212	C5
ANASTASSIOU_MULTICANCER_INVASIVENESS_SIGNATURE	T-ALL-ADULTS_5-GEC_MRD_NEG	neg	64	-0.614009	-1.98405	0	0.00214987	0.217	C2
GOBP_POSITIVE_REGULATION_OF_INFLAMMATORY_RESPONSE	T-ALL-ADULTS_5-GEC_MRD_NEG	neg	142	-0.547273	-1.98399	0	0.00215062	0.219	C5
GOBP_TRANSFORMING_GROWTH_FACTOR_BETA1_PRODUCTION	T-ALL-ADULTS_5-GEC_MRD_NEG	neg	15	-0.818874	-1.98294	0	0.0021774	0.225	C5
JAATINEN_HEMATOPOIETIC_STEM_CELL_UP	T-ALL-ADULTS_5-GEC_MRD_NEG	neg	309	-0.498928	-1.98324	0	0.0021939	0.225	C2
HP_ADRENOCORTICAL_CARCINOMA	T-ALL-ADULTS_5-GEC_MRD_NEG	neg	15	-0.836942	-1.98174	0	0.00220297	0.229	C5
GOBP_KILLING_BY_HOST_OF_SYMBIONT_CELLS	T-ALL-ADULTS_5-GEC_MRD_NEG	neg	30	-0.70359	-1.97941	0	0.00232813	0.245	C5
REACTOME_EUKARYOTIC_TRANSLATION_ELONGATION	T-ALL-ADULTS_5-GEC_MRD_NEG	neg	94	-0.556413	-1.91768	0	0.00659276	0.673	C2
MITOCHONDRIA_ENCODED_GENES	T-ALL-ADULTS_5-GEC_MRD_NEG	neg	13	-0.77684	-1.78008	0.0034965	0.0290088	1	CUSTOM
HALLMARK_MYC_TARGETS_V2	T-ALL-ADULTS_5-GEC_MRD_NEG	neg	58	-0.515458	-1.63183	0.00485437	0.0823169	1	H
GOBP_NCRNA_PROCESSING	T-ALL-ADULTS_5-GEC_MRD_NEG	neg	380	-0.332516	-1.33275	0.00762389	0.276913	1	C5
HALLMARK_MYC_TARGETS_V1	T-ALL-ADULTS_5-GEC_MRD_NEG	neg	195	-0.336222	-1.27123	0.0438472	0.329521	1	H
MANALO_HYPOXIA_DN	T-ALL-ADULTS_5-GEC_MRD_NEG	neg	285	-0.266905	-1.04926	0.324967	0.625969	1	C2
REACTOME_METABOLISM_OF_RNA	T-ALL-ADULTS_5-GEC_MRD_NEG	neg	664	-0.232438	-0.9671	0.572464	0.762548	1	C2
WONG_MITOCHONDRIA_GENE_MODULE	T-ALL-ADULTS_5-GEC_MRD_NEG	neg	216	-0.182668	-0.698257	1	1	1	C2
HISTONE_GENES	T-ALL-ADULTS_5-GEC_MRD_NEG	pos	87	0.762895	2.81428	0	0	0	CUSTOM
GSE25088_WT_VS_STAT6_KO_MACROPHAGE_IL4_STIM_UP	T-ALL-ADULTS_5-GEC_MRD_NEG	pos	187	0.551297	2.25255	0	0.000388283	0.001	C7
GSE17301_CTRL_VS_48H_IFNA2_STIM_CD8_TCELL_DN	T-ALL-ADULTS_5-GEC_MRD_NEG	pos	184	0.507438	2.05211	0	0.0306812	0.18	C7
MKI67_COEXPRESSED_IN_LEUKEMIA	T-ALL-ADULTS_5-GEC_MRD_NEG	pos	364	0.295265	1.30306	0.0135135	0.632503	1	CUSTOM
BENPORATH_PROLIFERATION	T-ALL-ADULTS_5-GEC_MRD_NEG	pos	141	0.245687	0.967717	0.573964	0.965279	1	C2
REACTOME_CELL_CYCLE_MITOTIC	T-ALL-ADULTS_5-GEC_MRD_NEG	pos	497	0.203847	0.914064	0.883598	1	1	C2
REACTOME_THE_CITRIC_ACID_TCA_CYCLE_AND_RESPIRATORY_ELECTRON_TRANSPORT	T-ALL-ADULTS_5-GEC_MRD_NEG	pos	165	0.196486	0.797229	0.958477	1	1	C2
GOCC_DNA_PACKAGING_COMPLEX	T-ALL-ADULTS_5-GEC_MRD_NEG	pos	43	0.240945	0.78606	0.856423	1	1	C5
HALLMARK_G2M_CHECKPOINT	T-ALL-ADULTS_5-GEC_MRD_NEG	pos	195	0.157252	0.649453	1	1	1	H
HALLMARK_OXIDATIVE_PHOSPHORYLATION	T-ALL-ADULTS_5-GEC_MRD_NEG	pos	199	0.159194	0.656441	1	1	1	H
HALLMARK_E2F_TARGETS	T-ALL-ADULTS_5-GEC_MRD_NEG	pos	198	0.142799	0.586342	1	1	1	H
IRITANI_MAD1_TARGETS_DN	T-ALL-CHILDREN_5-GEC	neg	45	-0.654833	-2.42648	0	0	0	C2
REACTOME_REGULATION_OF_EXPRESSION_OF_SLITS_AND_ROBOS	T-ALL-CHILDREN_5-GEC	neg	172	-0.554751	-2.50589	0	0	0	C2
REACTOME_TRANSCRIPTIONAL_REGULATION_BY_SMALL_RNAS	T-ALL-CHILDREN_5-GEC	neg	46	-0.675371	-2.50897	0	0	0	C2
SCHLOSSER_MYC_TARGETS_AND_SERUM_RESPONSE_DN	T-ALL-CHILDREN_5-GEC	neg	48	-0.667264	-2.51057	0	0	0	C2
REACTOME_MITOTIC_G1_PHASE_AND_G1_S_TRANSITION	T-ALL-CHILDREN_5-GEC	neg	149	-0.569232	-2.51726	0	0	0	C2
REACTOME_SYNTHESIS_OF_DNA	T-ALL-CHILDREN_5-GEC	neg	120	-0.615702	-2.53188	0	0	0	C2
FRASOR_RESPONSE_TO_SERM_OR_FULVESTRANT_DN	T-ALL-CHILDREN_5-GEC	neg	48	-0.726324	-2.53204	0	0	0	C2
PID_PLK1_PATHWAY	T-ALL-CHILDREN_5-GEC	neg	45	-0.713758	-2.54925	0	0	0	C2
BENPORATH_PROLIFERATION	T-ALL-CHILDREN_5-GEC	neg	141	-0.589226	-2.55224	0	0	0	C2
REACTOME_DNA_REPLICATION_PRE_INITIATION	T-ALL-CHILDREN_5-GEC	neg	88	-0.621439	-2.55472	0	0	0	C2
REACTOME_HOMOLOGOUS_DNA_PAIRING_AND_STRAND_EXCHANGE	T-ALL-CHILDREN_5-GEC	neg	42	-0.735733	-2.56398	0	0	0	C2
REACTOME_MITOTIC_SPINDLE_CHECKPOINT	T-ALL-CHILDREN_5-GEC	neg	111	-0.596516	-2.56537	0	0	0	C2
SCHLOSSER_MYC_TARGETS_REPRESSED_BY_SERUM	T-ALL-CHILDREN_5-GEC	neg	152	-0.576918	-2.58388	0	0	0	C2
WP_DNA_IRDAMAGE_AND_CELLULAR_RESPONSE_VIA_ATR	T-ALL-CHILDREN_5-GEC	neg	80	-0.65238	-2.58734	0	0	0	C2
REACTOME_G2_M_DNA_DAMAGE_CHECKPOINT	T-ALL-CHILDREN_5-GEC	neg	61	-0.690938	-2.59441	0	0	0	C2
MORI_LARGE_PRE_BII_LYMPHOCYTE_UP	T-ALL-CHILDREN_5-GEC	neg	84	-0.649184	-2.59504	0	0	0	C2
MOLENAAR_TARGETS_OF_CCND1_AND_CDK4_DN	T-ALL-CHILDREN_5-GEC	neg	59	-0.676137	-2.60903	0	0	0	C2
EGUCHI_CELL_CYCLE_RB1_TARGETS	T-ALL-CHILDREN_5-GEC	neg	22	-0.862299	-2.61537	0	0	0	C2
REACTOME_RESPIRATORY_ELECTRON_TRANSPORT	T-ALL-CHILDREN_5-GEC	neg	93	-0.637118	-2.50521	0	0	0	C2
REACTOME_SELENOAMINO_ACID_METABOLISM	T-ALL-CHILDREN_5-GEC	neg	109	-0.646888	-2.6225	0	0	0	C2
REACTOME_DEPOSITION_OF_NEW_CENPA_CONTAINING_NUCLEOSOMES_AT_THE_CENTROMERE	T-ALL-CHILDREN_5-GEC	neg	28	-0.755691	-2.42297	0	0	0	C2
REACTOME_CYCLIN_A_B1_B2_ASSOCIATED_EVENTS_DURING_G2_M_TRANSITION	T-ALL-CHILDREN_5-GEC	neg	25	-0.74519	-2.42444	0	0	0	C2
REACTOME_RESOLUTION_OF_D_LOOP_STRUCTURES_THROUGH_SYNTHESIS_DEPENDENT_STRAND_ANNEALING_SDSA	T-ALL-CHILDREN_5-GEC	neg	26	-0.734245	-2.42541	0	0	0	C2
REACTOME_ACTIVATION_OF_THE_PRE_REPLICATIVE_COMPLEX	T-ALL-CHILDREN_5-GEC	neg	33	-0.703408	-2.43469	0	0	0	C2
WP_DNA_REPLICATION	T-ALL-CHILDREN_5-GEC	neg	42	-0.684805	-2.44022	0	0	0	C2
REACTOME_HDR_THROUGH_HOMOLOGOUS_RECOMBINATION_HRR	T-ALL-CHILDREN_5-GEC	neg	67	-0.632727	-2.44034	0	0	0	C2
REACTOME_RESPONSE_OF_EIF2AK4_GCN2_TO_AMINO_ACID_DEFICIENCY	T-ALL-CHILDREN_5-GEC	neg	102	-0.60084	-2.44438	0	0	0	C2
YU_MYC_TARGETS_UP	T-ALL-CHILDREN_5-GEC	neg	43	-0.702276	-2.44546	0	0	0	C2
REACTOME_TELOMERE_MAINTENANCE	T-ALL-CHILDREN_5-GEC	neg	65	-0.650565	-2.4488	0	0	0	C2
REACTOME_SRP_DEPENDENT_COTRANSLATIONAL_PROTEIN_TARGETING_TO_MEMBRANE	T-ALL-CHILDREN_5-GEC	neg	113	-0.645642	-2.45799	0	0	0	C2
REACTOME_SNRNP_ASSEMBLY	T-ALL-CHILDREN_5-GEC	neg	53	-0.689948	-2.47772	0	0	0	C2
FINETTI_BREAST_CANCER_KINOME_RED	T-ALL-CHILDREN_5-GEC	neg	16	-0.861484	-2.47897	0	0	0	C2
ODONNELL_TARGETS_OF_MYC_AND_TFRC_DN	T-ALL-CHILDREN_5-GEC	neg	45	-0.681323	-2.49777	0	0	0	C2
REACTOME_ACTIVATION_OF_THE_MRNA_UPON_BINDING_OF_THE_CAP_BINDING_COMPLEX_AND_EIFS_AND_SUBSEQUENT_BINDING_TO_43S	T-ALL-CHILDREN_5-GEC	neg	60	-0.684932	-2.62498	0	0	0	C2
CROONQUIST_IL6_DEPRIVATION_DN	T-ALL-CHILDREN_5-GEC	neg	94	-0.689038	-2.90604	0	0	0	C2
KAUFFMANN_MELANOMA_RELAPSE_UP	T-ALL-CHILDREN_5-GEC	neg	61	-0.738363	-2.91165	0	0	0	C2
FARMER_BREAST_CANCER_CLUSTER_2	T-ALL-CHILDREN_5-GEC	neg	33	-0.869568	-2.91759	0	0	0	C2
REACTOME_G2_M_CHECKPOINTS	T-ALL-CHILDREN_5-GEC	neg	134	-0.670185	-2.94493	0	0	0	C2
REACTOME_EUKARYOTIC_TRANSLATION_INITIATION	T-ALL-CHILDREN_5-GEC	neg	120	-0.716713	-2.95207	0	0	0	C2
WHITFIELD_CELL_CYCLE_LITERATURE	T-ALL-CHILDREN_5-GEC	neg	44	-0.790722	-2.96584	0	0	0	C2
REACTOME_EUKARYOTIC_TRANSLATION_ELONGATION	T-ALL-CHILDREN_5-GEC	neg	94	-0.739258	-2.9858	0	0	0	C2
ZHOU_CELL_CYCLE_GENES_IN_IR_RESPONSE_6HR	T-ALL-CHILDREN_5-GEC	neg	82	-0.74803	-2.99259	0	0	0	C2
ZHAN_MULTIPLE_MYELOMA_PR_UP	T-ALL-CHILDREN_5-GEC	neg	46	-0.843506	-3.02339	0	0	0	C2
ISHIDA_E2F_TARGETS	T-ALL-CHILDREN_5-GEC	neg	51	-0.834976	-3.05443	0	0	0	C2
MISSIAGLIA_REGULATED_BY_METHYLATION_DN	T-ALL-CHILDREN_5-GEC	neg	117	-0.659782	-2.89957	0	0	0	C2
REN_BOUND_BY_E2F	T-ALL-CHILDREN_5-GEC	neg	55	-0.799686	-3.07155	0	0	0	C2
ROSTY_CERVICAL_CANCER_PROLIFERATION_CLUSTER	T-ALL-CHILDREN_5-GEC	neg	138	-0.755284	-3.08161	0	0	0	C2
KANG_DOXORUBICIN_RESISTANCE_UP	T-ALL-CHILDREN_5-GEC	neg	54	-0.801448	-3.12008	0	0	0	C2
REACTOME_NONSENSE_MEDIATED_DECAY_NMD	T-ALL-CHILDREN_5-GEC	neg	116	-0.709014	-3.12762	0	0	0	C2
KONG_E2F3_TARGETS	T-ALL-CHILDREN_5-GEC	neg	95	-0.750399	-3.13242	0	0	0	C2
KEGG_RIBOSOME	T-ALL-CHILDREN_5-GEC	neg	87	-0.753304	-3.19059	0	0	0	C2
PUJANA_XPRSS_INT_NETWORK	T-ALL-CHILDREN_5-GEC	neg	167	-0.702446	-3.19132	0	0	0	C2
REACTOME_RRNA_PROCESSING	T-ALL-CHILDREN_5-GEC	neg	201	-0.68787	-3.19348	0	0	0	C2
SOTIRIOU_BREAST_CANCER_GRADE_1_VS_3_UP	T-ALL-CHILDREN_5-GEC	neg	149	-0.767845	-3.57095	0	0	0	C2
PUJANA_BRCA_CENTERED_NETWORK	T-ALL-CHILDREN_5-GEC	neg	117	-0.733279	-3.077	0	0	0	C2
LEE_EARLY_T_LYMPHOCYTE_UP	T-ALL-CHILDREN_5-GEC	neg	107	-0.723123	-2.85836	0	0	0	C2
CROONQUIST_NRAS_SIGNALING_DN	T-ALL-CHILDREN_5-GEC	neg	69	-0.753261	-3.00511	0	0	0	C2
WHITEFORD_PEDIATRIC_CANCER_MARKERS	T-ALL-CHILDREN_5-GEC	neg	115	-0.659406	-2.85054	0	0	0	C2
PID_AURORA_B_PATHWAY	T-ALL-CHILDREN_5-GEC	neg	38	-0.808489	-2.85475	0	0	0	C2
MOREAUX_B_LYMPHOCYTE_MATURATION_BY_TACI_DN	T-ALL-CHILDREN_5-GEC	neg	74	-0.649792	-2.64967	0	0	0	C2
REACTOME_DNA_STRAND_ELONGATION	T-ALL-CHILDREN_5-GEC	neg	32	-0.787338	-2.6611	0	0	0	C2
REACTOME_RRNA_MODIFICATION_IN_THE_NUCLEUS_AND_CYTOSOL	T-ALL-CHILDREN_5-GEC	neg	59	-0.723291	-2.67661	0	0	0	C2
REACTOME_MITOCHONDRIAL_TRANSLATION	T-ALL-CHILDREN_5-GEC	neg	94	-0.70202	-2.67805	0	0	0	C2
MORI_IMMATURE_B_LYMPHOCYTE_DN	T-ALL-CHILDREN_5-GEC	neg	88	-0.681234	-2.70814	0	0	0	C2
REACTOME_DNA_REPLICATION	T-ALL-CHILDREN_5-GEC	neg	131	-0.609049	-2.71878	0	0	0	C2
KAMMINGA_EZH2_TARGETS	T-ALL-CHILDREN_5-GEC	neg	40	-0.792842	-2.72196	0	0	0	C2
FERREIRA_EWINGS_SARCOMA_UNSTABLE_VS_STABLE_UP	T-ALL-CHILDREN_5-GEC	neg	161	-0.550172	-2.72822	0	0	0	C2
REACTOME_INFLUENZA_INFECTION	T-ALL-CHILDREN_5-GEC	neg	155	-0.633868	-2.64883	0	0	0	C2
ZHOU_CELL_CYCLE_GENES_IN_IR_RESPONSE_24HR	T-ALL-CHILDREN_5-GEC	neg	123	-0.647241	-2.75437	0	0	0	C2
REACTOME_S_PHASE	T-ALL-CHILDREN_5-GEC	neg	162	-0.586075	-2.7375	0	0	0	C2
SONG_TARGETS_OF_IE86_CMV_PROTEIN	T-ALL-CHILDREN_5-GEC	neg	54	-0.767028	-2.84263	0	0	0	C2
BLANCO_MELO_BRONCHIAL_EPITHELIAL_CELLS_INFLUENZA_A_DEL_NS1_INFECTION_DN	T-ALL-CHILDREN_5-GEC	neg	184	-0.643186	-2.84124	0	0	0	C2
HOFFMANN_LARGE_TO_SMALL_PRE_BII_LYMPHOCYTE_UP	T-ALL-CHILDREN_5-GEC	neg	149	-0.622341	-2.8321	0	0	0	C2
REACTOME_CHROMOSOME_MAINTENANCE	T-ALL-CHILDREN_5-GEC	neg	92	-0.679401	-2.81326	0	0	0	C2
WP_RETINOBLASTOMA_GENE_IN_CANCER	T-ALL-CHILDREN_5-GEC	neg	87	-0.676973	-2.80955	0	0	0	C2
PUJANA_BREAST_CANCER_WITH_BRCA1_MUTATED_UP	T-ALL-CHILDREN_5-GEC	neg	55	-0.743568	-2.80377	0	0	0	C2
REICHERT_MITOSIS_LIN9_TARGETS	T-ALL-CHILDREN_5-GEC	neg	27	-0.858416	-2.7564	0	0	0	C2
REACTOME_ACTIVATION_OF_ATR_IN_RESPONSE_TO_REPLICATION_STRESS	T-ALL-CHILDREN_5-GEC	neg	37	-0.771668	-2.75602	0	0	0	C2
GOCC_RIBOSOME	T-ALL-CHILDREN_5-GEC	neg	209	-0.570259	-2.52309	0	0	0	C5
GOBP_RIBOSOMAL_SMALL_SUBUNIT_BIOGENESIS	T-ALL-CHILDREN_5-GEC	neg	70	-0.62578	-2.53661	0	0	0	C5
GOBP_METAPHASE_PLATE_CONGRESSION	T-ALL-CHILDREN_5-GEC	neg	67	-0.639494	-2.55233	0	0	0	C5
GOBP_RRNA_METABOLIC_PROCESS	T-ALL-CHILDREN_5-GEC	neg	253	-0.514959	-2.55295	0	0	0	C5
GOCC_ORGANELLAR_RIBOSOME	T-ALL-CHILDREN_5-GEC	neg	81	-0.681869	-2.55416	0	0	0	C5
GOBP_MITOTIC_METAPHASE_PLATE_CONGRESSION	T-ALL-CHILDREN_5-GEC	neg	53	-0.672199	-2.55667	0	0	0	C5
GOBP_MITOCHONDRIAL_TRANSLATION	T-ALL-CHILDREN_5-GEC	neg	70	-0.645908	-2.55998	0	0	0	C5
HP_ABNORMAL_ACTIVITY_OF_MITOCHONDRIAL_RESPIRATORY_CHAIN	T-ALL-CHILDREN_5-GEC	neg	90	-0.607476	-2.49616	0	0	0	C5
GOCC_90S_PRERIBOSOME	T-ALL-CHILDREN_5-GEC	neg	27	-0.741397	-2.42595	0	0	0	C5
GOCC_MITOCHONDRIAL_LARGE_RIBOSOMAL_SUBUNIT	T-ALL-CHILDREN_5-GEC	neg	54	-0.678112	-2.47881	0	0	0	C5
GOBP_NADH_DEHYDROGENASE_COMPLEX_ASSEMBLY	T-ALL-CHILDREN_5-GEC	neg	52	-0.666567	-2.4875	0	0	0	C5
GOCC_POLYSOMAL_RIBOSOME	T-ALL-CHILDREN_5-GEC	neg	31	-0.733421	-2.49194	0	0	0	C5
GOBP_DNA_DEPENDENT_DNA_REPLICATION	T-ALL-CHILDREN_5-GEC	neg	158	-0.527998	-2.49472	0	0	0	C5
GOBP_MITOTIC_SISTER_CHROMATID_SEGREGATION	T-ALL-CHILDREN_5-GEC	neg	171	-0.537887	-2.49552	0	0	0	C5
GOCC_CONDENSED_CHROMOSOME_CENTROMERIC_REGION	T-ALL-CHILDREN_5-GEC	neg	153	-0.555527	-3.15349	0	0	0	C5
GOMF_STRUCTURAL_CONSTITUENT_OF_RIBOSOME	T-ALL-CHILDREN_5-GEC	neg	161	-0.669222	-3.24851	0	0	0	C5
GOBP_RIBOSOMAL_LARGE_SUBUNIT_BIOGENESIS	T-ALL-CHILDREN_5-GEC	neg	70	-0.672291	-2.64189	0	0	0	C5
GOBP_MITOCHONDRIAL_RESPIRATORY_CHAIN_COMPLEX_ASSEMBLY	T-ALL-CHILDREN_5-GEC	neg	87	-0.63396	-2.6451	0	0	0	C5
GOCC_RIBOSOMAL_SUBUNIT	T-ALL-CHILDREN_5-GEC	neg	175	-0.623858	-2.72824	0	0	0	C5
GOCC_CYTOSOLIC_LARGE_RIBOSOMAL_SUBUNIT	T-ALL-CHILDREN_5-GEC	neg	56	-0.768842	-2.84399	0	0	0	C5
GOCC_LARGE_RIBOSOMAL_SUBUNIT	T-ALL-CHILDREN_5-GEC	neg	110	-0.709076	-2.83214	0	0	0	C5
GOCC_CHROMOSOME_CENTROMERIC_REGION	T-ALL-CHILDREN_5-GEC	neg	206	-0.565977	-2.63245	0	0	0	C5
GSE17974_0H_VS_48H_IN_VITRO_ACT_CD4_TCELL_DN	T-ALL-CHILDREN_5-GEC	neg	192	-0.459152	-2.53844	0	0	0	C7
GSE36476_CTRL_VS_TSST_ACT_40H_MEMORY_CD4_TCELL_OLD_DN	T-ALL-CHILDREN_5-GEC	neg	196	-0.525488	-2.55404	0	0	0	C7
GSE2405_0H_VS_9H_A_PHAGOCYTOPHILUM_STIM_NEUTROPHIL_DN	T-ALL-CHILDREN_5-GEC	neg	198	-0.53044	-2.56721	0	0	0	C7
GSE7568_IL4_VS_IL4_AND_DEXAMETHASONE_TREATED_MACROPHAGE_UP	T-ALL-CHILDREN_5-GEC	neg	165	-0.565707	-2.56875	0	0	0	C7
GSE15930_NAIVE_VS_48H_IN_VITRO_STIM_CD8_TCELL_DN	T-ALL-CHILDREN_5-GEC	neg	196	-0.571095	-2.58198	0	0	0	C7
GSE14415_INDUCED_TREG_VS_TCONV_UP	T-ALL-CHILDREN_5-GEC	neg	170	-0.523312	-2.42377	0	0	0	C7
GSE36476_CTRL_VS_TSST_ACT_40H_MEMORY_CD4_TCELL_YOUNG_DN	T-ALL-CHILDREN_5-GEC	neg	198	-0.526739	-2.43834	0	0	0	C7
GSE37532_WT_VS_PPARG_KO_VISCERAL_ADIPOSE_TISSUE_TREG_UP	T-ALL-CHILDREN_5-GEC	neg	190	-0.531029	-2.47267	0	0	0	C7
GSE39556_CD8A_DC_VS_NK_CELL_MOUSE_3H_POST_POLYIC_INJ_UP	T-ALL-CHILDREN_5-GEC	neg	195	-0.588802	-2.63795	0	0	0	C7
HOWARD_NK_CELL_INACT_MONOV_INFLUENZA_A_INDONESIA_05_2005_H5N1_AGE_18_49YO_3DY_UP	T-ALL-CHILDREN_5-GEC	neg	68	-0.845453	-3.25688	0	0	0	C7
GSE13547_2H_VS_12_H_ANTI_IGM_STIM_BCELL_DN	T-ALL-CHILDREN_5-GEC	neg	178	-0.576216	-3.27558	0	0	0	C7
GSE15750_DAY6_VS_DAY10_TRAF6KO_EFF_CD8_TCELL_UP	T-ALL-CHILDREN_5-GEC	neg	197	-0.596805	-2.72706	0	0	0	C7
QI_PBMC_ZOSTAVAX_AGE_50_75YO_CORRELATED_WITH_28D_PEAK_T_CELL_RESPONSE_14DY_NEGATIVE	T-ALL-CHILDREN_5-GEC	neg	37	-0.815047	-2.82807	0	0	0	C7
MITOCHONDRIA_ENCODED_GENES	T-ALL-CHILDREN_5-GEC	neg	13	-0.944957	-2.49296	0	0	0	CUSTOM
HALLMARK_G2M_CHECKPOINT	T-ALL-CHILDREN_5-GEC	neg	195	-0.591918	-2.50394	0	0	0	H
HALLMARK_MYC_TARGETS_V2	T-ALL-CHILDREN_5-GEC	neg	58	-0.724865	-2.4847	0	0	0	H
HALLMARK_MYC_TARGETS_V1	T-ALL-CHILDREN_5-GEC	neg	195	-0.706308	-2.96615	0	0	0	H
HALLMARK_E2F_TARGETS	T-ALL-CHILDREN_5-GEC	neg	198	-0.750777	-3.02698	0	0	0	H
REACTOME_APC_C_MEDIATED_DEGRADATION_OF_CELL_CYCLE_PROTEINS	T-ALL-CHILDREN_5-GEC	neg	88	-0.584366	-2.40912	0	3.49677e-06	0.001	C2
GSE19888_CTRL_VS_A3R_INHIBITOR_TREATED_MAST_CELL_UP	T-ALL-CHILDREN_5-GEC	neg	194	-0.4644	-2.41504	0	3.509e-06	0.001	C7
GOCC_PRERIBOSOME	T-ALL-CHILDREN_5-GEC	neg	75	-0.628794	-2.41516	0	3.51514e-06	0.001	C5
FLORIO_NEOCORTEX_BASAL_RADIAL_GLIA_DN	T-ALL-CHILDREN_5-GEC	neg	187	-0.57657	-2.41862	0	3.5275e-06	0.001	C2
GOBP_DNA_REPLICATION_INITIATION	T-ALL-CHILDREN_5-GEC	neg	38	-0.678945	-2.4221	0	3.53371e-06	0.001	C5
REACTOME_VIRAL_MESSENGER_RNA_SYNTHESIS	T-ALL-CHILDREN_5-GEC	neg	43	-0.674437	-2.40069	0	7.02712e-06	0.002	C2
ODONNELL_TFRC_TARGETS_DN	T-ALL-CHILDREN_5-GEC	neg	129	-0.565859	-2.40293	0	7.03924e-06	0.002	C2
PID_ATR_PATHWAY	T-ALL-CHILDREN_5-GEC	neg	38	-0.66682	-2.40303	0	7.05139e-06	0.002	C2
REACTOME_EXTENSION_OF_TELOMERES	T-ALL-CHILDREN_5-GEC	neg	51	-0.657024	-2.40487	0	7.07584e-06	0.002	C2
GOBP_DNA_UNWINDING_INVOLVED_IN_DNA_REPLICATION	T-ALL-CHILDREN_5-GEC	neg	21	-0.77364	-2.40707	0	7.08812e-06	0.002	C5
SMID_BREAST_CANCER_LUMINAL_A_DN	T-ALL-CHILDREN_5-GEC	neg	18	-0.802019	-2.40733	0	7.10045e-06	0.002	C2
SCHLOSSER_MYC_TARGETS_AND_SERUM_RESPONSE_UP	T-ALL-CHILDREN_5-GEC	neg	46	-0.661595	-2.38346	0	1.02827e-05	0.003	C2
WP_MITOCHONDRIAL_COMPLEX_I_ASSEMBLY_MODEL_OXPHOS_SYSTEM	T-ALL-CHILDREN_5-GEC	neg	50	-0.666279	-2.3872	0	1.03175e-05	0.003	C2
GOCC_OUTER_KINETOCHORE	T-ALL-CHILDREN_5-GEC	neg	12	-0.899549	-2.38867	0	1.0335e-05	0.003	C5
REACTOME_RESPIRATORY_ELECTRON_TRANSPORT_ATP_SYNTHESIS_BY_CHEMIOSMOTIC_COUPLING_AND_HEAT_PRODUCTION_BY_UNCOUPLING_PROTEINS	T-ALL-CHILDREN_5-GEC	neg	114	-0.551748	-2.39022	0	1.03526e-05	0.003	C2
REACTOME_ORC1_REMOVAL_FROM_CHROMATIN	T-ALL-CHILDREN_5-GEC	neg	71	-0.591295	-2.39079	0	1.03702e-05	0.003	C2
REACTOME_HOMOLOGY_DIRECTED_REPAIR	T-ALL-CHILDREN_5-GEC	neg	104	-0.585638	-2.39335	0	1.03878e-05	0.003	C2
KEGG_DNA_REPLICATION	T-ALL-CHILDREN_5-GEC	neg	36	-0.689228	-2.39632	0	1.04412e-05	0.003	C2
GOBP_MITOCHONDRIAL_GENE_EXPRESSION	T-ALL-CHILDREN_5-GEC	neg	99	-0.582862	-2.39704	0	1.04591e-05	0.003	C5
GOBP_TELOMERE_MAINTENANCE	T-ALL-CHILDREN_5-GEC	neg	130	-0.541075	-2.39929	0	1.04771e-05	0.003	C5
GOBP_RNA_DEPENDENT_DNA_BIOSYNTHETIC_PROCESS	T-ALL-CHILDREN_5-GEC	neg	69	-0.612439	-2.38097	0	1.74417e-05	0.005	C5
GOMF_DNA_SECONDARY_STRUCTURE_BINDING	T-ALL-CHILDREN_5-GEC	neg	35	-0.695371	-2.38074	0	2.09613e-05	0.006	C5
REACTOME_COMPLEX_I_BIOGENESIS	T-ALL-CHILDREN_5-GEC	neg	51	-0.643636	-2.35859	0	2.39485e-05	0.007	C2
POMEROY_MEDULLOBLASTOMA_PROGNOSIS_DN	T-ALL-CHILDREN_5-GEC	neg	43	-0.653676	-2.36301	0	2.40278e-05	0.007	C2
REACTOME_SWITCHING_OF_ORIGINS_TO_A_POST_REPLICATIVE_STATE	T-ALL-CHILDREN_5-GEC	neg	91	-0.553877	-2.3653	0	2.40676e-05	0.007	C2
GSE24634_TEFF_VS_TCONV_DAY5_IN_CULTURE_UP	T-ALL-CHILDREN_5-GEC	neg	198	-0.505712	-2.36602	0	2.41076e-05	0.007	C7
HP_INCREASED_CSF_LACTATE	T-ALL-CHILDREN_5-GEC	neg	81	-0.582074	-2.37314	0	2.42689e-05	0.007	C5
GOBP_SISTER_CHROMATID_SEGREGATION	T-ALL-CHILDREN_5-GEC	neg	204	-0.512216	-2.37365	0	2.43095e-05	0.007	C5
REACTOME_CDT1_ASSOCIATION_WITH_THE_CDC6_ORC_ORIGIN_COMPLEX	T-ALL-CHILDREN_5-GEC	neg	59	-0.607127	-2.37744	0	2.43503e-05	0.007	C2
REACTOME_G1_S_SPECIFIC_TRANSCRIPTION	T-ALL-CHILDREN_5-GEC	neg	29	-0.716747	-2.35364	0	2.73939e-05	0.008	C2
GOCC_POLYSOME	T-ALL-CHILDREN_5-GEC	neg	65	-0.575176	-2.3433	0	3.05603e-05	0.009	C5
GOBP_DNA_GEOMETRIC_CHANGE	T-ALL-CHILDREN_5-GEC	neg	93	-0.589645	-2.35092	0	3.06606e-05	0.009	C5
WANG_METASTASIS_OF_BREAST_CANCER_ESR1_UP	T-ALL-CHILDREN_5-GEC	neg	20	-0.767215	-2.35151	0	3.0711e-05	0.009	C2
ABRAMSON_INTERACT_WITH_AIRE	T-ALL-CHILDREN_5-GEC	neg	41	-0.647108	-2.32956	0	3.35727e-05	0.01	C2
WP_CYTOPLASMIC_RIBOSOMAL_PROTEINS	T-ALL-CHILDREN_5-GEC	neg	90	-0.595362	-2.3296	0	3.3627e-05	0.01	C2
GOCC_CYTOSOLIC_RIBOSOME	T-ALL-CHILDREN_5-GEC	neg	99	-0.580032	-2.32966	0	3.36815e-05	0.01	C5
CHNG_MULTIPLE_MYELOMA_HYPERPLOID_UP	T-ALL-CHILDREN_5-GEC	neg	52	-0.641244	-2.33056	0	3.37362e-05	0.01	C2
WP_REGULATION_OF_SISTER_CHROMATID_SEPARATION_AT_THE_METAPHASEANAPHASE_TRANSITION	T-ALL-CHILDREN_5-GEC	neg	16	-0.82222	-2.33438	0	3.37911e-05	0.01	C2
GSE36476_CTRL_VS_TSST_ACT_72H_MEMORY_CD4_TCELL_YOUNG_DN	T-ALL-CHILDREN_5-GEC	neg	197	-0.536644	-2.33669	0	3.38461e-05	0.01	C7
GSE14415_TCONV_VS_FOXP3_KO_INDUCED_TREG_DN	T-ALL-CHILDREN_5-GEC	neg	174	-0.543771	-2.3273	0	4.02321e-05	0.012	C7
GSE17974_0H_VS_24H_IN_VITRO_ACT_CD4_TCELL_DN	T-ALL-CHILDREN_5-GEC	neg	196	-0.473735	-2.32428	0	4.69805e-05	0.014	C7
PID_BARD1_PATHWAY	T-ALL-CHILDREN_5-GEC	neg	29	-0.675838	-2.30901	0	5.59779e-05	0.017	C2
REACTOME_TRANSPORT_OF_MATURE_TRANSCRIPT_TO_CYTOPLASM	T-ALL-CHILDREN_5-GEC	neg	83	-0.547944	-2.31278	0	5.61553e-05	0.017	C2
REACTOME_NUCLEAR_IMPORT_OF_REV_PROTEIN	T-ALL-CHILDREN_5-GEC	neg	33	-0.677242	-2.31416	0	5.64235e-05	0.017	C2
GSE21546_UNSTIM_VS_ANTI_CD3_STIM_DP_THYMOCYTES_DN	T-ALL-CHILDREN_5-GEC	neg	191	-0.484222	-2.31567	0	5.65135e-05	0.017	C7
GOBP_MATURATION_OF_LSU_RRNA	T-ALL-CHILDREN_5-GEC	neg	28	-0.713988	-2.31793	0	5.66944e-05	0.017	C5
REACTOME_SUMOYLATION_OF_DNA_REPLICATION_PROTEINS	T-ALL-CHILDREN_5-GEC	neg	45	-0.66074	-2.31794	0	5.67852e-05	0.017	C2
GOBP_RIBOSOME_ASSEMBLY	T-ALL-CHILDREN_5-GEC	neg	60	-0.636923	-2.31843	0	5.68764e-05	0.017	C5
REACTOME_E2F_MEDIATED_REGULATION_OF_DNA_REPLICATION	T-ALL-CHILDREN_5-GEC	neg	22	-0.751218	-2.3195	0	5.69678e-05	0.017	C2
REACTOME_INTERACTIONS_OF_REV_WITH_HOST_CELLULAR_PROTEINS	T-ALL-CHILDREN_5-GEC	neg	36	-0.68212	-2.30556	0	6.23968e-05	0.019	C2
GOBP_ATTACHMENT_OF_SPINDLE_MICROTUBULES_TO_KINETOCHORE	T-ALL-CHILDREN_5-GEC	neg	37	-0.641106	-2.30587	0	6.24952e-05	0.019	C5
ZHANG_RESPONSE_TO_CANTHARIDIN_DN	T-ALL-CHILDREN_5-GEC	neg	65	-0.605753	-2.30155	0	7.48753e-05	0.023	C2
GARGALOVIC_RESPONSE_TO_OXIDIZED_PHOSPHOLIPIDS_TURQUOISE_DN	T-ALL-CHILDREN_5-GEC	neg	56	-0.611271	-2.29856	0	7.76013e-05	0.024	C2
GOCC_HETEROCHROMATIN	T-ALL-CHILDREN_5-GEC	neg	64	-0.566089	-2.29882	0	7.77222e-05	0.024	C5
REACTOME_DNA_DOUBLE_STRAND_BREAK_REPAIR	T-ALL-CHILDREN_5-GEC	neg	133	-0.523348	-2.29918	0	7.78434e-05	0.024	C2
GOBP_DNA_REPLICATION_INDEPENDENT_CHROMATIN_ORGANIZATION	T-ALL-CHILDREN_5-GEC	neg	18	-0.747777	-2.3	0	7.7965e-05	0.024	C5
REACTOME_RECOGNITION_OF_DNA_DAMAGE_BY_PCNA_CONTAINING_REPLICATION_COMPLEX	T-ALL-CHILDREN_5-GEC	neg	30	-0.674101	-2.29701	0	8.40035e-05	0.026	C2
GOBP_MATURATION_OF_5_8S_RRNA	T-ALL-CHILDREN_5-GEC	neg	35	-0.666366	-2.29766	0	8.41339e-05	0.026	C5
REACTOME_PROCESSING_OF_CAPPED_INTRONLESS_PRE_MRNA	T-ALL-CHILDREN_5-GEC	neg	28	-0.68096	-2.292	0	8.65921e-05	0.027	C2
GOBP_PROTEIN_LOCALIZATION_TO_CONDENSED_CHROMOSOME	T-ALL-CHILDREN_5-GEC	neg	19	-0.747272	-2.293	0	8.67257e-05	0.027	C5
REACTOME_PROCESSING_OF_DNA_DOUBLE_STRAND_BREAK_ENDS	T-ALL-CHILDREN_5-GEC	neg	64	-0.605711	-2.29493	0	8.68598e-05	0.027	C2
KEGG_RNA_POLYMERASE	T-ALL-CHILDREN_5-GEC	neg	28	-0.683922	-2.2848	0	8.94627e-05	0.028	C2
REACTOME_HDR_THROUGH_SINGLE_STRAND_ANNEALING_SSA	T-ALL-CHILDREN_5-GEC	neg	37	-0.680928	-2.28714	0	8.96003e-05	0.028	C2
REACTOME_UNWINDING_OF_DNA	T-ALL-CHILDREN_5-GEC	neg	12	-0.859431	-2.283	0	9.25455e-05	0.029	C2
GOMF_ATP_DEPENDENT_ACTIVITY_ACTING_ON_DNA	T-ALL-CHILDREN_5-GEC	neg	101	-0.549106	-2.28195	0	9.55896e-05	0.03	C5
GOBP_DNA_STRAND_ELONGATION_INVOLVED_IN_DNA_REPLICATION	T-ALL-CHILDREN_5-GEC	neg	15	-0.795819	-2.27944	0	9.82898e-05	0.031	C5
GOCC_PRECATALYTIC_SPLICEOSOME	T-ALL-CHILDREN_5-GEC	neg	52	-0.641366	-2.27962	0	9.84398e-05	0.031	C5
GSE27241_WT_VS_RORGT_KO_TH17_POLARIZED_CD4_TCELL_UP	T-ALL-CHILDREN_5-GEC	neg	152	-0.505487	-2.27976	0	9.85904e-05	0.031	C7
REACTOME_POLO_LIKE_KINASE_MEDIATED_EVENTS	T-ALL-CHILDREN_5-GEC	neg	16	-0.818276	-2.27713	0	0.000101356	0.032	C2
GRAHAM_NORMAL_QUIESCENT_VS_NORMAL_DIVIDING_DN	T-ALL-CHILDREN_5-GEC	neg	89	-0.559829	-2.27653	0	0.00010438	0.033	C2
VERNELL_RETINOBLASTOMA_PATHWAY_UP	T-ALL-CHILDREN_5-GEC	neg	70	-0.559453	-2.27331	0	0.000113397	0.036	C2
HP_DECREASED_ACTIVITY_OF_MITOCHONDRIAL_COMPLEX_I	T-ALL-CHILDREN_5-GEC	neg	49	-0.624615	-2.27415	0	0.000113741	0.036	C5
ZHAN_MULTIPLE_MYELOMA_SUBGROUPS	T-ALL-CHILDREN_5-GEC	neg	30	-0.701192	-2.27245	0	0.000116436	0.037	C2
REACTOME_MITOTIC_PROMETAPHASE	T-ALL-CHILDREN_5-GEC	neg	201	-0.500202	-2.26977	0	0.000122443	0.039	C2
MOOTHA_VOXPHOS	T-ALL-CHILDREN_5-GEC	neg	87	-0.56914	-2.26759	0	0.000128361	0.041	C2
GOCC_INNER_MITOCHONDRIAL_MEMBRANE_PROTEIN_COMPLEX	T-ALL-CHILDREN_5-GEC	neg	135	-0.535741	-2.26311	0	0.0001313	0.042	C5
GOBP_DNA_STRAND_ELONGATION	T-ALL-CHILDREN_5-GEC	neg	37	-0.67802	-2.25695	0	0.000139866	0.045	C5
REACTOME_RESOLUTION_OF_AP_SITES_VIA_THE_MULTIPLE_NUCLEOTIDE_PATCH_REPLACEMENT_PATHWAY	T-ALL-CHILDREN_5-GEC	neg	24	-0.703976	-2.25728	0	0.000140075	0.045	C2
REACTOME_NUCLEAR_PORE_COMPLEX_NPC_DISASSEMBLY	T-ALL-CHILDREN_5-GEC	neg	35	-0.679262	-2.25616	0	0.000148825	0.048	C2
GOMF_CYCLOSPORIN_A_BINDING	T-ALL-CHILDREN_5-GEC	neg	23	-0.691706	-2.25437	0	0.000154553	0.05	C5
GOBP_ESTABLISHMENT_OF_PROTEIN_LOCALIZATION_TO_CHROMOSOME	T-ALL-CHILDREN_5-GEC	neg	23	-0.715332	-2.24984	0	0.000170171	0.055	C5
GOCC_MITOCHONDRIAL_SMALL_RIBOSOMAL_SUBUNIT	T-ALL-CHILDREN_5-GEC	neg	26	-0.726339	-2.24947	0	0.000173004	0.056	C5
REACTOME_STABILIZATION_OF_P53	T-ALL-CHILDREN_5-GEC	neg	57	-0.572897	-2.24829	0	0.000179009	0.058	C2
GOMF_NADH_DEHYDROGENASE_ACTIVITY	T-ALL-CHILDREN_5-GEC	neg	38	-0.647923	-2.24709	0	0.000184631	0.059	C5
REACTOME_DISEASES_OF_DNA_REPAIR	T-ALL-CHILDREN_5-GEC	neg	34	-0.678466	-2.24721	0	0.000184904	0.059	C2
GSE21546_ELK1_KO_VS_SAP1A_KO_AND_ELK1_KO_DP_THYMOCYTES_DN	T-ALL-CHILDREN_5-GEC	neg	195	-0.479942	-2.24467	0	0.00019363	0.062	C7
REACTOME_G0_AND_EARLY_G1	T-ALL-CHILDREN_5-GEC	neg	27	-0.68211	-2.23603	0	0.000210694	0.068	C2
GOMF_OXIDOREDUCTASE_ACTIVITY_ACTING_ON_NAD_P_H_QUINONE_OR_SIMILAR_COMPOUND_AS_ACCEPTOR	T-ALL-CHILDREN_5-GEC	neg	50	-0.627243	-2.23699	0	0.000211003	0.068	C5
HP_PRIMARY_PERITONEAL_CARCINOMA	T-ALL-CHILDREN_5-GEC	neg	14	-0.804189	-2.23782	0	0.000211623	0.068	C5
GOBP_CENTROMERE_COMPLEX_ASSEMBLY	T-ALL-CHILDREN_5-GEC	neg	29	-0.698431	-2.23419	0	0.000216533	0.07	C5
GOMF_ALDITOL_NADPPLUS_1_OXIDOREDUCTASE_ACTIVITY	T-ALL-CHILDREN_5-GEC	neg	12	-0.841804	-2.23259	0	0.000218952	0.071	C5
HP_SLOPING_FOREHEAD	T-ALL-CHILDREN_5-GEC	neg	164	-0.454584	-2.23365	0	0.000219271	0.071	C5
REACTOME_PCNA_DEPENDENT_LONG_PATCH_BASE_EXCISION_REPAIR	T-ALL-CHILDREN_5-GEC	neg	21	-0.712135	-2.23017	0	0.000230546	0.075	C2
WP_DNA_MISMATCH_REPAIR	T-ALL-CHILDREN_5-GEC	neg	23	-0.722687	-2.22751	0	0.00024236	0.079	C2
GOBP_CYTOPLASMIC_TRANSLATION	T-ALL-CHILDREN_5-GEC	neg	145	-0.527091	-2.21804	0	0.000271081	0.087	C5
GOCC_REPLICATION_FORK	T-ALL-CHILDREN_5-GEC	neg	58	-0.603786	-2.21806	0	0.000271473	0.087	C5
PID_FANCONI_PATHWAY	T-ALL-CHILDREN_5-GEC	neg	45	-0.644428	-2.21819	0	0.000271867	0.087	C2
REACTOME_SUMOYLATION_OF_UBIQUITINYLATION_PROTEINS	T-ALL-CHILDREN_5-GEC	neg	38	-0.62146	-2.21736	0	0.00027338	0.088	C2
REACTOME_LAGGING_STRAND_SYNTHESIS	T-ALL-CHILDREN_5-GEC	neg	20	-0.746332	-2.21453	0	0.000284289	0.091	C2
REACTOME_TELOMERE_C_STRAND_LAGGING_STRAND_SYNTHESIS	T-ALL-CHILDREN_5-GEC	neg	34	-0.66039	-2.21497	0	0.000284698	0.091	C2
GOMF_OXIDOREDUCTION_DRIVEN_ACTIVE_TRANSMEMBRANE_TRANSPORTER_ACTIVITY	T-ALL-CHILDREN_5-GEC	neg	59	-0.582394	-2.21304	0	0.000286475	0.092	C5
REACTOME_DNA_REPAIR	T-ALL-CHILDREN_5-GEC	neg	285	-0.438954	-2.21361	0	0.000286886	0.092	C2
REACTOME_POSTMITOTIC_NUCLEAR_PORE_COMPLEX_NPC_REFORMATION	T-ALL-CHILDREN_5-GEC	neg	27	-0.688929	-2.21146	0	0.000297724	0.096	C2
GOCC_RESPIRASOME	T-ALL-CHILDREN_5-GEC	neg	86	-0.520631	-2.20922	0	0.000305704	0.099	C5
REACTOME_TRANSPORT_OF_MATURE_MRNAS_DERIVED_FROM_INTRONLESS_TRANSCRIPTS	T-ALL-CHILDREN_5-GEC	neg	42	-0.625207	-2.2094	0	0.000306141	0.099	C2
GOMF_CATALYTIC_ACTIVITY_ACTING_ON_DNA	T-ALL-CHILDREN_5-GEC	neg	218	-0.45583	-2.20519	0	0.000329233	0.106	C5
GOBP_ATTACHMENT_OF_MITOTIC_SPINDLE_MICROTUBULES_TO_KINETOCHORE	T-ALL-CHILDREN_5-GEC	neg	15	-0.792073	-2.20124	0	0.000345771	0.111	C5
REACTOME_SUMOYLATION_OF_SUMOYLATION_PROTEINS	T-ALL-CHILDREN_5-GEC	neg	34	-0.665274	-2.19923	0	0.000359485	0.114	C2
GOCC_NADH_DEHYDROGENASE_COMPLEX	T-ALL-CHILDREN_5-GEC	neg	42	-0.62303	-2.19695	0	0.000379959	0.12	C5
GOCC_PROTEASOME_COMPLEX	T-ALL-CHILDREN_5-GEC	neg	58	-0.589415	-2.1968	0	0.000382423	0.121	C5
RHODES_UNDIFFERENTIATED_CANCER	T-ALL-CHILDREN_5-GEC	neg	66	-0.550756	-2.19106	0	0.00041124	0.13	C2
SATOH_COLORECTAL_CANCER_MYC_UP	T-ALL-CHILDREN_5-GEC	neg	81	-0.517532	-2.18995	0	0.000412943	0.131	C2
REACTOME_MITOCHONDRIAL_PROTEIN_IMPORT	T-ALL-CHILDREN_5-GEC	neg	64	-0.555159	-2.18784	0	0.000414609	0.132	C2
GOCC_SMALL_SUBUNIT_PROCESSOME	T-ALL-CHILDREN_5-GEC	neg	37	-0.625708	-2.18903	0	0.000415191	0.132	C5
REACTOME_MRNA_SPLICING_MINOR_PATHWAY	T-ALL-CHILDREN_5-GEC	neg	52	-0.616407	-2.18685	0	0.000416924	0.133	C2
GOBP_TRNA_METABOLIC_PROCESS	T-ALL-CHILDREN_5-GEC	neg	165	-0.494018	-2.17933	0	0.000462418	0.146	C5
GSE21927_SPLEEN_C57BL6_VS_EL4_TUMOR_BALBC_MONOCYTES_DN	T-ALL-CHILDREN_5-GEC	neg	197	-0.503887	-2.17803	0	0.000472398	0.15	C7
LY_AGING_MIDDLE_DN	T-ALL-CHILDREN_5-GEC	neg	15	-0.788844	-2.17824	0	0.000473058	0.15	C2
HP_PYRIDOXINE_RESPONSIVE_SIDEROBLASTIC_ANEMIA	T-ALL-CHILDREN_5-GEC	neg	23	-0.710715	-2.17701	0	0.000474597	0.15	C5
KUMAMOTO_RESPONSE_TO_NUTLIN_3A_DN	T-ALL-CHILDREN_5-GEC	neg	10	-0.909902	-2.1766	0	0.000476819	0.15	C2
GOMF_DNA_REPLICATION_ORIGIN_BINDING	T-ALL-CHILDREN_5-GEC	neg	16	-0.75699	-2.17599	0	0.000481861	0.151	C5
GOBP_TELOMERE_ORGANIZATION	T-ALL-CHILDREN_5-GEC	neg	134	-0.53418	-2.17457	0	0.000495494	0.155	C5
REACTOME_CONDENSATION_OF_PROMETAPHASE_CHROMOSOMES	T-ALL-CHILDREN_5-GEC	neg	11	-0.870626	-2.17305	0	0.000500551	0.157	C2
REACTOME_SUMOYLATION_OF_RNA_BINDING_PROTEINS	T-ALL-CHILDREN_5-GEC	neg	46	-0.597495	-2.17246	0	0.000502715	0.158	C2
GOBP_PROTEIN_LOCALIZATION_TO_CHROMOSOME	T-ALL-CHILDREN_5-GEC	neg	89	-0.501641	-2.17041	0	0.000509876	0.16	C5
GOCC_SMN_SM_PROTEIN_COMPLEX	T-ALL-CHILDREN_5-GEC	neg	17	-0.747312	-2.17003	0	0.000514885	0.162	C5
GOBP_TELOMERASE_RNA_LOCALIZATION	T-ALL-CHILDREN_5-GEC	neg	19	-0.745565	-2.16753	0	0.000542152	0.171	C5
REACTOME_RESOLUTION_OF_SISTER_CHROMATID_COHESION	T-ALL-CHILDREN_5-GEC	neg	125	-0.510373	-2.16762	0	0.000542897	0.171	C2
MOREAUX_MULTIPLE_MYELOMA_BY_TACI_DN	T-ALL-CHILDREN_5-GEC	neg	171	-0.499387	-2.16582	0	0.000543508	0.172	C2
GOBP_PROTEIN_LOCALIZATION_TO_CHROMOSOME_CENTROMERIC_REGION	T-ALL-CHILDREN_5-GEC	neg	25	-0.717302	-2.16703	0	0.000544253	0.172	C5
REACTOME_BASE_EXCISION_REPAIR	T-ALL-CHILDREN_5-GEC	neg	44	-0.62519	-2.16474	0	0.000548322	0.174	C2
SCIAN_CELL_CYCLE_TARGETS_OF_TP53_AND_TP73_DN	T-ALL-CHILDREN_5-GEC	neg	22	-0.707732	-2.16409	0	0.000550366	0.175	C2
GOCC_PROTON_TRANSPORTING_ATP_SYNTHASE_COMPLEX	T-ALL-CHILDREN_5-GEC	neg	17	-0.753619	-2.16336	0	0.000551619	0.175	C5
REACTOME_RESOLUTION_OF_ABASIC_SITES_AP_SITES	T-ALL-CHILDREN_5-GEC	neg	37	-0.627127	-2.1637	0	0.000552372	0.175	C2
GOBP_POSITIVE_REGULATION_OF_TELOMERE_MAINTENANCE_VIA_TELOMERE_LENGTHENING	T-ALL-CHILDREN_5-GEC	neg	37	-0.599693	-2.1632	0	0.000553705	0.176	C5
REACTOME_INHIBITION_OF_REPLICATION_INITIATION_OF_DAMAGED_DNA_BY_RB1_E2F1	T-ALL-CHILDREN_5-GEC	neg	13	-0.785445	-2.16158	0.00438597	0.000563576	0.179	C2
MONTERO_THYROID_CANCER_POOR_SURVIVAL_UP	T-ALL-CHILDREN_5-GEC	neg	12	-0.802504	-2.16231	0	0.000564341	0.179	C2
REACTOME_CHK1_CHK2_CDS1_MEDIATED_INACTIVATION_OF_CYCLIN_B_CDK1_COMPLEX	T-ALL-CHILDREN_5-GEC	neg	13	-0.815517	-2.1567	0	0.000603292	0.191	C2
GOBP_PROTEIN_LOCALIZATION_TO_CHROMOSOME_TELOMERIC_REGION	T-ALL-CHILDREN_5-GEC	neg	29	-0.658974	-2.15767	0	0.000604109	0.191	C5
RICKMAN_TUMOR_DIFFERENTIATED_MODERATELY_VS_POORLY_DN	T-ALL-CHILDREN_5-GEC	neg	15	-0.797913	-2.15788	0	0.000604927	0.191	C2
GOCC_DNA_REPLICATION_PREINITIATION_COMPLEX	T-ALL-CHILDREN_5-GEC	neg	12	-0.834634	-2.15606	0	0.000613665	0.195	C5
BOHN_PRIMARY_IMMUNODEFICIENCY_SYNDROM_UP	T-ALL-CHILDREN_5-GEC	neg	45	-0.578587	-2.15589	0	0.000614872	0.196	C2
REACTOME_MITOTIC_METAPHASE_AND_ANAPHASE	T-ALL-CHILDREN_5-GEC	neg	235	-0.477262	-2.15417	0	0.000632588	0.2	C2
GOBP_DOUBLE_STRAND_BREAK_REPAIR_VIA_BREAK_INDUCED_REPLICATION	T-ALL-CHILDREN_5-GEC	neg	12	-0.839413	-2.15445	0	0.000633438	0.2	C5
GOBP_CHROMOSOME_CONDENSATION	T-ALL-CHILDREN_5-GEC	neg	35	-0.608877	-2.15295	0	0.000643135	0.204	C5
GOBP_ESTABLISHMENT_OF_PROTEIN_LOCALIZATION_TO_TELOMERE	T-ALL-CHILDREN_5-GEC	neg	17	-0.752392	-2.15222	0	0.000646007	0.206	C5
GSE24634_TREG_VS_TCONV_POST_DAY7_IL4_CONVERSION_UP	T-ALL-CHILDREN_5-GEC	neg	195	-0.448776	-2.15238	0	0.000646871	0.206	C7
BIOCARTA_RANMS_PATHWAY	T-ALL-CHILDREN_5-GEC	neg	10	-0.835628	-2.15286	0	0.000647737	0.206	C2
GOBP_TELOMERE_MAINTENANCE_VIA_TELOMERE_LENGTHENING	T-ALL-CHILDREN_5-GEC	neg	80	-0.548154	-2.15174	0	0.000653356	0.207	C5
GLASS_IGF2BP1_CLIP_TARGETS_KNOCKDOWN_DN	T-ALL-CHILDREN_5-GEC	neg	113	-0.508306	-2.15	0	0.000669351	0.213	C2
WP_DNA_REPAIR_PATHWAYS_FULL_NETWORK	T-ALL-CHILDREN_5-GEC	neg	120	-0.500235	-2.14922	0	0.000676573	0.215	C2
REACTOME_NUCLEOTIDE_BIOSYNTHESIS	T-ALL-CHILDREN_5-GEC	neg	12	-0.836517	-2.14544	0	0.000728596	0.228	C2
LI_WILMS_TUMOR_ANAPLASTIC_UP	T-ALL-CHILDREN_5-GEC	neg	17	-0.729001	-2.14379	0	0.000747634	0.232	C2
GOBP_ATP_SYNTHESIS_COUPLED_PROTON_TRANSPORT	T-ALL-CHILDREN_5-GEC	neg	22	-0.68386	-2.14329	0	0.000749341	0.232	C5
REACTOME_TRANSPORT_OF_THE_SLBP_DEPENDANT_MATURE_MRNA	T-ALL-CHILDREN_5-GEC	neg	35	-0.625476	-2.14297	0	0.000753808	0.234	C2
REACTOME_PROCESSIVE_SYNTHESIS_ON_THE_LAGGING_STRAND	T-ALL-CHILDREN_5-GEC	neg	15	-0.754458	-2.14266	0	0.000758205	0.235	C2
HALLMARK_OXIDATIVE_PHOSPHORYLATION	T-ALL-CHILDREN_5-GEC	neg	199	-0.487835	-1.92173	0	0.00821636	0.983	H
GOCC_DNA_PACKAGING_COMPLEX	T-ALL-CHILDREN_5-GEC	neg	43	-0.538362	-1.91223	0	0.00892222	0.988	C5
REACTOME_THE_CITRIC_ACID_TCA_CYCLE_AND_RESPIRATORY_ELECTRON_TRANSPORT	T-ALL-CHILDREN_5-GEC	neg	165	-0.432776	-1.80303	0	0.02087	1	C2
HISTONE_GENES	T-ALL-CHILDREN_5-GEC	neg	87	-0.382154	-1.55834	0	0.0793547	1	CUSTOM
MANALO_HYPOXIA_DN	T-ALL-CHILDREN_5-GEC	neg	285	-0.65629			1	0	C2
REACTOME_METABOLISM_OF_RNA	T-ALL-CHILDREN_5-GEC	neg	664	-0.515286			1	0	C2
REACTOME_CELL_CYCLE_MITOTIC	T-ALL-CHILDREN_5-GEC	neg	497	-0.513281			1	0	C2
WONG_MITOCHONDRIA_GENE_MODULE	T-ALL-CHILDREN_5-GEC	neg	216	-0.44582			1	0	C2
GOBP_NCRNA_PROCESSING	T-ALL-CHILDREN_5-GEC	neg	380	-0.478843			1	0	C5
MKI67_COEXPRESSED_IN_LEUKEMIA	T-ALL-CHILDREN_5-GEC	neg	364	-0.802613			1	0	CUSTOM
REACTOME_ANTIMICROBIAL_PEPTIDES	T-ALL-CHILDREN_5-GEC	pos	96	0.757493	2.03127	0	0	0	C2
HECKER_IFNB1_TARGETS	T-ALL-CHILDREN_5-GEC	pos	91	0.761314	2.01284	0	0	0	C2
GOCC_SPECIFIC_GRANULE	T-ALL-CHILDREN_5-GEC	pos	159	0.742129	2.01566	0	0	0	C5
GOCC_SPECIFIC_GRANULE_LUMEN	T-ALL-CHILDREN_5-GEC	pos	62	0.80193	2.07746	0	0	0	C5
MATSUMIYA_PBMC_MODIFIED_VACCINIA_ANKARA_VACCINE_AGE_18_55YO_2DY_UP	T-ALL-CHILDREN_5-GEC	pos	65	0.783159	2.04855	0	0	0	C7
GSE6269_E_COLI_VS_STREP_PNEUMO_INF_PBMC_DN	T-ALL-CHILDREN_5-GEC	pos	162	0.746086	2.02364	0	0	0	C7
HOWARD_PBMC_INACT_MONOV_INFLUENZA_A_INDONESIA_05_2005_H5N1_AGE_19_39YO_AS03_ADJUVANT_VS_BUFFER_1DY_UP	T-ALL-CHILDREN_5-GEC	pos	363	0.743738	2.06648	0	0	0	C7
QIU_PBMC_HEPTATITIS_B_SURFACE_ANTIGEN_AGE_UNDER50_NON_RESPONDERS_VS_RESPONDERS_7DY_UP	T-ALL-CHILDREN_5-GEC	pos	32	0.814211	1.9472	0	4.33807e-05	0.001	C7
TAKEDA_TARGETS_OF_NUP98_HOXA9_FUSION_16D_DN	T-ALL-CHILDREN_5-GEC	pos	125	0.715966	1.95508	0	4.7947e-05	0.001	C2
GOCC_TERTIARY_GRANULE_LUMEN	T-ALL-CHILDREN_5-GEC	pos	55	0.767014	1.96023	0	5.06108e-05	0.001	C5
NAKAYA_PBMC_FLUAD_MALE_AGE_14_27YO_1D_POSTBOOST_VS_0D_PREIMM_MF59_ADJUVANTED_1DY_ATIV_UP	T-ALL-CHILDREN_5-GEC	pos	38	0.801359	1.96527	0	5.35879e-05	0.001	C7
GSE6269_HEALTHY_VS_STAPH_PNEUMO_INF_PBMC_DN	T-ALL-CHILDREN_5-GEC	pos	164	0.72055	1.96809	0	5.69371e-05	0.001	C7
GSE11057_PBMC_VS_MEM_CD4_TCELL_UP	T-ALL-CHILDREN_5-GEC	pos	191	0.717604	1.96949	0	6.07329e-05	0.001	C7
HOEK_NK_CELL_2011_2012_TIV_3D_VS_0DY_ADULT_3D_DN	T-ALL-CHILDREN_5-GEC	pos	243	0.714157	1.97736	0	6.5071e-05	0.001	C7
HOWARD_T_CELL_INACT_MONOV_INFLUENZA_A_INDONESIA_05_2005_H5N1_AGE_18_49YO_1DY_UP	T-ALL-CHILDREN_5-GEC	pos	42	0.768524	1.93388	0	6.74983e-05	0.002	C7
QIU_PBMC_HEPTATITIS_B_SURFACE_ANTIGEN_AGE_UNDER50_NON_RESPONDERS_VS_RESPONDERS_35DY_UP	T-ALL-CHILDREN_5-GEC	pos	15	0.905343	1.93398	0	7.00944e-05	0.002	C7
BLANCO_MELO_COVID19_SARS_COV_2_POS_PATIENT_LUNG_TISSUE_UP	T-ALL-CHILDREN_5-GEC	pos	166	0.726239	1.98055	0	7.59161e-05	0.001	C2
ERWIN_COHEN_BLOOD_TC_83_AGE_23_48YO_VACCINATED_VS_CONTROL_2DY_UP	T-ALL-CHILDREN_5-GEC	pos	115	0.716298	1.94116	0	7.59356e-05	0.002	C7
GOBP_DEFENSE_RESPONSE_TO_GRAM_NEGATIVE_BACTERIUM	T-ALL-CHILDREN_5-GEC	pos	87	0.724927	1.92405	0	8.03786e-05	0.003	C5
DUNNE_TARGETS_OF_AML1_MTG8_FUSION_UP	T-ALL-CHILDREN_5-GEC	pos	51	0.761656	1.92457	0	8.28144e-05	0.003	C2
GOBP_KILLING_BY_HOST_OF_SYMBIONT_CELLS	T-ALL-CHILDREN_5-GEC	pos	30	0.825932	1.99608	0	8.28176e-05	0.001	C5
HOWARD_DENDRITIC_CELL_INACT_MONOV_INFLUENZA_A_INDONESIA_05_2005_H5N1_AGE_18_49YO_1DY_UP	T-ALL-CHILDREN_5-GEC	pos	153	0.710637	1.92593	0	8.54023e-05	0.003	C7
GSE29618_MONOCYTE_VS_PDC_DAY7_FLU_VACCINE_UP	T-ALL-CHILDREN_5-GEC	pos	198	0.693783	1.91629	0	8.89178e-05	0.004	C7
MARTINELLI_IMMATURE_NEUTROPHIL_UP	T-ALL-CHILDREN_5-GEC	pos	11	0.953727	1.92802	0	9.10958e-05	0.003	C2
QUEREC_PBMC_YF_17D_VACCINE_AGE_18_45YO_3DY_UP	T-ALL-CHILDREN_5-GEC	pos	46	0.763023	1.91701	0	9.11408e-05	0.004	C7
LIAN_NEUTROPHIL_GRANULE_CONSTITUENTS	T-ALL-CHILDREN_5-GEC	pos	25	0.821674	1.91751	0	9.34777e-05	0.004	C2
GSE22886_NAIVE_BCELL_VS_NEUTROPHIL_DN	T-ALL-CHILDREN_5-GEC	pos	194	0.704573	1.93017	0	9.4237e-05	0.003	C7
GSE10325_LUPUS_CD4_TCELL_VS_LUPUS_MYELOID_DN	T-ALL-CHILDREN_5-GEC	pos	197	0.702458	1.91888	0	9.59377e-05	0.004	C7
SCHERER_PBMC_APSV_WETVAX_AGE_18_32YO_2_TO_4DY_UP	T-ALL-CHILDREN_5-GEC	pos	62	0.757198	1.93153	0	9.76026e-05	0.003	C7
GOBP_DEFENSE_RESPONSE_TO_FUNGUS	T-ALL-CHILDREN_5-GEC	pos	53	0.754638	1.91962	0	9.85306e-05	0.004	C5
GOBP_ANTIMICROBIAL_HUMORAL_RESPONSE	T-ALL-CHILDREN_5-GEC	pos	108	0.704633	1.89844	0	9.94668e-05	0.006	C5
QIU_PBMC_HEPTATITIS_B_SURFACE_ANTIGEN_AGE_UNDER50_NON_RESPONDERS_VS_RESPONDERS_3DY_UP	T-ALL-CHILDREN_5-GEC	pos	15	0.933638	1.99832	0	0.000101222	0.001	C7
KAMIKUBO_MYELOID_CEBPA_NETWORK	T-ALL-CHILDREN_5-GEC	pos	30	0.795568	1.92045	0	0.000101268	0.004	C2
TAKEDA_TARGETS_OF_NUP98_HOXA9_FUSION_10D_DN	T-ALL-CHILDREN_5-GEC	pos	147	0.70076	1.89976	0	0.000101309	0.006	C2
BENNETT_SYSTEMIC_LUPUS_ERYTHEMATOSUS	T-ALL-CHILDREN_5-GEC	pos	29	0.800078	1.89985	0	0.00010322	0.006	C2
HOWARD_MONOCYTE_INACT_MONOV_INFLUENZA_A_INDONESIA_05_2005_H5N1_AGE_18_49YO_1DY_UP	T-ALL-CHILDREN_5-GEC	pos	220	0.692397	1.90007	0	0.000105205	0.006	C7
GSE34205_HEALTHY_VS_RSV_INF_INFANT_PBMC_DN	T-ALL-CHILDREN_5-GEC	pos	193	0.690011	1.90016	0	0.000107268	0.006	C7
GOBP_ANTIBACTERIAL_HUMORAL_RESPONSE	T-ALL-CHILDREN_5-GEC	pos	48	0.757254	1.90063	0	0.000109414	0.006	C5
SOBOLEV_PBMC_PANDEMRIX_AGE_18_64YO_7DY_DN	T-ALL-CHILDREN_5-GEC	pos	32	0.778382	1.89475	0	0.000111963	0.007	C7
QIU_PBMC_HEPTATITIS_B_SURFACE_ANTIGEN_AGE_UNDER50_NON_RESPONDERS_VS_RESPONDERS_0DY_UP	T-ALL-CHILDREN_5-GEC	pos	19	0.898279	1.9987	0	0.000113874	0.001	C7
QUEREC_PBMC_YF_17D_VACCINE_AGE_18_45YO_7DY_UP	T-ALL-CHILDREN_5-GEC	pos	46	0.763023	1.90688	0	0.000113972	0.006	C7
BOYLAN_MULTIPLE_MYELOMA_PCA1_UP	T-ALL-CHILDREN_5-GEC	pos	119	0.708257	1.90762	0	0.000116397	0.006	C2
GSE29618_MONOCYTE_VS_MDC_UP	T-ALL-CHILDREN_5-GEC	pos	196	0.694209	1.90789	0	0.000118928	0.006	C7
FLETCHER_PBMC_BCG_10W_INFANT_PPD_STIMULATED_VS_UNSTIMULATED_10W_DN	T-ALL-CHILDREN_5-GEC	pos	180	0.690742	1.89084	0	0.000167145	0.011	C7
GSE34156_UNTREATED_VS_6H_TLR1_TLR2_LIGAND_TREATED_MONOCYTE_UP	T-ALL-CHILDREN_5-GEC	pos	193	0.684358	1.88888	0	0.000205906	0.014	C7
ERWIN_COHEN_BLOOD_VACCINE_TC_83_AGE_23_48YO_VACCINATED_VS_CONTROL_7DY_UP	T-ALL-CHILDREN_5-GEC	pos	72	0.726042	1.88863	0	0.000217108	0.015	C7
FRANCO_BLOOD_SANOFI_PASTEUR_SA_INACTIVATED_INFLUENZA_VACCINE_CORRELATED_WITH_ANTIBODY_RESPONSE_AGE_18_40YO_1DY_POSITIVE	T-ALL-CHILDREN_5-GEC	pos	127	0.700774	1.88138	0	0.000224677	0.017	C7
GOBP_MODULATION_OF_PROCESS_OF_ANOTHER_ORGANISM	T-ALL-CHILDREN_5-GEC	pos	25	0.812146	1.88155	0	0.000227981	0.017	C5
GOBP_NEUTROPHIL_MEDIATED_IMMUNITY	T-ALL-CHILDREN_5-GEC	pos	37	0.7718	1.88181	0	0.000231384	0.017	C5
GOCC_SPECIFIC_GRANULE_MEMBRANE	T-ALL-CHILDREN_5-GEC	pos	90	0.709912	1.87965	0	0.000234451	0.018	C5
GSE6269_FLU_VS_STAPH_AUREUS_INF_PBMC_DN	T-ALL-CHILDREN_5-GEC	pos	159	0.695473	1.88293	0	0.00023489	0.017	C7
GOCC_TERTIARY_GRANULE	T-ALL-CHILDREN_5-GEC	pos	162	0.689066	1.88472	0	0.000238504	0.017	C5
ZAK_PBMC_MRKAD5_HIV_1_GAG_POL_NEF_AGE_20_50YO_3DY_UP	T-ALL-CHILDREN_5-GEC	pos	128	0.688728	1.87743	0	0.000240634	0.019	C7
JAATINEN_HEMATOPOIETIC_STEM_CELL_DN	T-ALL-CHILDREN_5-GEC	pos	231	0.679647	1.88517	0	0.00024223	0.017	C2
GOBP_ANTIMICROBIAL_HUMORAL_IMMUNE_RESPONSE_MEDIATED_BY_ANTIMICROBIAL_PEPTIDE	T-ALL-CHILDREN_5-GEC	pos	70	0.713646	1.87465	0	0.000267444	0.022	C5
GOBP_RESPONSE_TO_FUNGUS	T-ALL-CHILDREN_5-GEC	pos	64	0.724511	1.87576	0	0.000271059	0.022	C5
GOCC_AZUROPHIL_GRANULE_LUMEN	T-ALL-CHILDREN_5-GEC	pos	90	0.705255	1.86971	0	0.000284173	0.024	C5
GOBP_PURINERGIC_NUCLEOTIDE_RECEPTOR_SIGNALING_PATHWAY	T-ALL-CHILDREN_5-GEC	pos	33	0.777835	1.86475	0	0.000296332	0.026	C5
GSE29618_MONOCYTE_VS_PDC_UP	T-ALL-CHILDREN_5-GEC	pos	196	0.680462	1.86688	0	0.000300083	0.026	C7
GOBP_INDUCTION_OF_POSITIVE_CHEMOTAXIS	T-ALL-CHILDREN_5-GEC	pos	14	0.88605	1.86812	0	0.000303931	0.026	C5
TAKEDA_TARGETS_OF_NUP98_HOXA9_FUSION_8D_DN	T-ALL-CHILDREN_5-GEC	pos	197	0.680377	1.8614	0	0.000322495	0.029	C2
GOBP_MEMBRANE_DISRUPTION_IN_ANOTHER_ORGANISM	T-ALL-CHILDREN_5-GEC	pos	11	0.936946	1.85957	0	0.000325688	0.03	C5
GSE10325_CD4_TCELL_VS_MYELOID_DN	T-ALL-CHILDREN_5-GEC	pos	195	0.673777	1.8617	0	0.000326477	0.029	C7
HESS_TARGETS_OF_HOXA9_AND_MEIS1_DN	T-ALL-CHILDREN_5-GEC	pos	83	0.704543	1.85718	0	0.000371117	0.035	C2
LIANG_SILENCED_BY_METHYLATION_2	T-ALL-CHILDREN_5-GEC	pos	55	0.726521	1.85727	0	0.000375483	0.035	C2
VILIMAS_NOTCH1_TARGETS_DN	T-ALL-CHILDREN_5-GEC	pos	27	0.793817	1.85353	0	0.000420081	0.041	C2
NAKAYA_PBMC_FLUMIST_AGE_18_50YO_3DY_IFN_SUBSET_UP	T-ALL-CHILDREN_5-GEC	pos	32	0.76523	1.85088	0	0.000460927	0.045	C7
GOBP_GRANULOCYTE_ACTIVATION	T-ALL-CHILDREN_5-GEC	pos	47	0.73201	1.84573	0	0.000518324	0.053	C5
HALLMARK_TNFA_SIGNALING_VIA_NFKB	T-ALL-CHILDREN_5-GEC	pos	199	0.670498	1.84601	0	0.000523838	0.053	H
LIAN_LIPA_TARGETS_6M	T-ALL-CHILDREN_5-GEC	pos	79	0.702683	1.8473	0	0.000525319	0.052	C2
QIU_PBMC_HEPTATITIS_B_SURFACE_ANTIGEN_AGE_UNDER50_NON_RESPONDERS_VS_RESPONDERS_28DY_UP	T-ALL-CHILDREN_5-GEC	pos	17	0.857101	1.8465	0	0.000529471	0.053	C7
MCLACHLAN_DENTAL_CARIES_UP	T-ALL-CHILDREN_5-GEC	pos	239	0.667359	1.84515	0	0.000531923	0.055	C2
GSE24634_TREG_VS_TCONV_POST_DAY10_IL4_CONVERSION_DN	T-ALL-CHILDREN_5-GEC	pos	197	0.677174	1.84484	0	0.000535861	0.056	C7
GSE29618_MONOCYTE_VS_MDC_DAY7_FLU_VACCINE_UP	T-ALL-CHILDREN_5-GEC	pos	198	0.674085	1.8448	0	0.0005397	0.057	C7
LIAN_LIPA_TARGETS_3M	T-ALL-CHILDREN_5-GEC	pos	64	0.708876	1.84401	0	0.000541709	0.059	C2
FLETCHER_PBMC_BCG_10W_INFANT_PPD_STIMULATED_VS_UNSTIMULATED_10W_UP	T-ALL-CHILDREN_5-GEC	pos	91	0.693531	1.84404	0	0.000547126	0.059	C7
HP_SEROSITIS	T-ALL-CHILDREN_5-GEC	pos	73	0.694945	1.84424	0	0.000552653	0.059	C5
HOEK_NEUTROPHIL_2011_2012_TIV_ADULT_1DY_UP	T-ALL-CHILDREN_5-GEC	pos	33	0.757521	1.84333	0	0.000554254	0.061	C7
HP_CHILLS	T-ALL-CHILDREN_5-GEC	pos	18	0.824873	1.84255	0	0.000575418	0.064	C5
GOBP_KILLING_OF_CELLS_OF_ANOTHER_ORGANISM	T-ALL-CHILDREN_5-GEC	pos	44	0.739288	1.8384	0	0.000616306	0.072	C5
HOWARD_NEUTROPHIL_INACT_MONOV_INFLUENZA_A_INDONESIA_05_2005_H5N1_AGE_18_49YO_3DY_UP	T-ALL-CHILDREN_5-GEC	pos	119	0.679874	1.83528	0	0.000677578	0.08	C7
HOWARD_NK_CELL_INACT_MONOV_INFLUENZA_A_INDONESIA_05_2005_H5N1_AGE_18_49YO_28DY_DN	T-ALL-CHILDREN_5-GEC	pos	59	0.7236	1.83504	0	0.000681789	0.081	C7
GOBP_NEGATIVE_REGULATION_OF_COAGULATION	T-ALL-CHILDREN_5-GEC	pos	52	0.721169	1.83366	0	0.000700139	0.084	C5
PARK_APL_PATHOGENESIS_DN	T-ALL-CHILDREN_5-GEC	pos	48	0.721938	1.83252	0	0.00070562	0.085	C2
GSE22886_NAIVE_CD4_TCELL_VS_MONOCYTE_DN	T-ALL-CHILDREN_5-GEC	pos	198	0.670647	1.83256	0	0.00071181	0.085	C7
XIE_ST_HSC_S1PR3_OE_UP	T-ALL-CHILDREN_5-GEC	pos	181	0.670087	1.83266	0	0.000718109	0.085	C2
REACTOME_INTERLEUKIN_10_SIGNALING	T-ALL-CHILDREN_5-GEC	pos	45	0.738904	1.83135	0	0.000730978	0.089	C2
BLANCO_MELO_RESPIRATORY_SYNCYTIAL_VIRUS_INFECTION_A594_CELLS_UP	T-ALL-CHILDREN_5-GEC	pos	283	0.661095	1.83077	0	0.00074035	0.09	C2
PATEL_SKIN_OF_BODY_ZOSTAVAX_AGE_70_93YO_VZV_CHALLENGE_6HR_TOP_30_DEG_UP	T-ALL-CHILDREN_5-GEC	pos	29	0.762687	1.82769	0	0.000811412	0.1	C7
GSE29618_BCELL_VS_MONOCYTE_DAY7_FLU_VACCINE_DN	T-ALL-CHILDREN_5-GEC	pos	196	0.665994	1.82573	0	0.000842858	0.105	C7
SMIRNOV_CIRCULATING_ENDOTHELIOCYTES_IN_CANCER_UP	T-ALL-CHILDREN_5-GEC	pos	156	0.670708	1.82508	0	0.000851033	0.107	C2
NAKAYA_PBMC_IMUVAC_MALE_AGE_14_27YO_1D_POSTBOOST_VS_0DY_PREIMM_TIV_UP	T-ALL-CHILDREN_5-GEC	pos	42	0.739051	1.82468	0	0.000851539	0.108	C7
ICHIBA_GRAFT_VERSUS_HOST_DISEASE_35D_UP	T-ALL-CHILDREN_5-GEC	pos	142	0.666785	1.8239	0	0.000859478	0.11	C2
GSE24634_TREG_VS_TCONV_POST_DAY7_IL4_CONVERSION_DN	T-ALL-CHILDREN_5-GEC	pos	195	0.666137	1.82272	0	0.000911764	0.117	C7
GOCC_VESICLE_LUMEN	T-ALL-CHILDREN_5-GEC	pos	325	0.658449	1.82266	0	0.000911773	0.118	C5
GOCC_AZUROPHIL_GRANULE	T-ALL-CHILDREN_5-GEC	pos	154	0.672946	1.8212	0	0.000962846	0.126	C5
FULLER_PBMC_F_TULARENSIS_VACCINE_LVS_AGE_22_54YO_18HR_TO_48HR_EARLY_UP	T-ALL-CHILDREN_5-GEC	pos	19	0.815752	1.82015	0	0.000976921	0.128	C7
GOMF_LIPOPOLYSACCHARIDE_BINDING	T-ALL-CHILDREN_5-GEC	pos	34	0.741157	1.81833	0	0.00104819	0.137	C5
PHONG_TNF_TARGETS_UP	T-ALL-CHILDREN_5-GEC	pos	63	0.696567	1.8171	0	0.00106611	0.141	C2
GSE34156_UNTREATED_VS_24H_NOD2_LIGAND_TREATED_MONOCYTE_DN	T-ALL-CHILDREN_5-GEC	pos	196	0.665337	1.8168	0	0.00107187	0.143	C7
HP_PERICARDITIS	T-ALL-CHILDREN_5-GEC	pos	35	0.755677	1.81717	0	0.00107437	0.141	C5
JISON_SICKLE_CELL_DISEASE_UP	T-ALL-CHILDREN_5-GEC	pos	179	0.667233	1.81729	0	0.00107564	0.141	C2
FLETCHER_PBMC_BCG_10W_INFANT_BCG_STIMULATED_VS_UNSTIMULATED_10W_DN	T-ALL-CHILDREN_5-GEC	pos	255	0.657346	1.81493	0	0.00114668	0.154	C7
WP_PROSTAGLANDIN_SIGNALING	T-ALL-CHILDREN_5-GEC	pos	33	0.756828	1.81467	0	0.00115178	0.155	C2
GSE34156_NOD2_LIGAND_VS_TLR1_TLR2_LIGAND_6H_TREATED_MONOCYTE_DN	T-ALL-CHILDREN_5-GEC	pos	193	0.66164	1.81344	0	0.00115986	0.159	C7
GSE21360_PRIMARY_VS_QUATERNARY_MEMORY_CD8_TCELL_UP	T-ALL-CHILDREN_5-GEC	pos	172	0.659802	1.81425	0	0.00116359	0.158	C7
GOBP_FIBRINOLYSIS	T-ALL-CHILDREN_5-GEC	pos	24	0.777775	1.81088	0	0.00121575	0.17	C5
RHEIN_ALL_GLUCOCORTICOID_THERAPY_UP	T-ALL-CHILDREN_5-GEC	pos	75	0.694907	1.80981	0	0.00123323	0.174	C2
AMIT_EGF_RESPONSE_60_MCF10A	T-ALL-CHILDREN_5-GEC	pos	37	0.731692	1.80842	0	0.00125609	0.183	C2
GSE10325_BCELL_VS_MYELOID_DN	T-ALL-CHILDREN_5-GEC	pos	197	0.656592	1.80926	0	0.00125695	0.179	C7
REACTOME_NEUTROPHIL_DEGRANULATION	T-ALL-CHILDREN_5-GEC	pos	473	0.643898	1.80843	0	0.00126494	0.183	C2
STEINER_ERYTHROCYTE_MEMBRANE_GENES	T-ALL-CHILDREN_5-GEC	pos	14	0.85409	1.80683	0	0.0013297	0.193	C2
LIANG_SILENCED_BY_METHYLATION_UP	T-ALL-CHILDREN_5-GEC	pos	30	0.753499	1.80593	0	0.00134566	0.195	C2
TONKS_TARGETS_OF_RUNX1_RUNX1T1_FUSION_ERYTHROCYTE_UP	T-ALL-CHILDREN_5-GEC	pos	154	0.662109	1.80336	0	0.00143806	0.212	C2
GSE22886_NAIVE_CD8_TCELL_VS_NEUTROPHIL_DN	T-ALL-CHILDREN_5-GEC	pos	191	0.657678	1.80345	0	0.00144777	0.212	C7
ONDER_CDH1_TARGETS_3_DN	T-ALL-CHILDREN_5-GEC	pos	58	0.709122	1.80389	0	0.00144885	0.21	C2
UZONYI_RESPONSE_TO_LEUKOTRIENE_AND_THROMBIN	T-ALL-CHILDREN_5-GEC	pos	35	0.745662	1.80102	0	0.00153782	0.226	C2
GOBP_RESPIRATORY_BURST	T-ALL-CHILDREN_5-GEC	pos	34	0.745941	1.79995	0	0.00160753	0.241	C5
GSE37301_HEMATOPOIETIC_STEM_CELL_VS_CD4_TCELL_UP	T-ALL-CHILDREN_5-GEC	pos	170	0.473021	1.28564	0.0160481	0.2437	1	C7
JAATINEN_HEMATOPOIETIC_STEM_CELL_UP	T-ALL-CHILDREN_5-GEC	pos	309	0.442106	1.2134	0.022	0.337364	1	C2
REACTOME_MITOTIC_G1_PHASE_AND_G1_S_TRANSITION	T-ALL-TOTAL_5-GEC	neg	149	-0.599627	-2.66093	0	0	0	C2
WP_DNA_IRDAMAGE_AND_CELLULAR_RESPONSE_VIA_ATR	T-ALL-TOTAL_5-GEC	neg	80	-0.649378	-2.6431	0	0	0	C2
DANG_MYC_TARGETS_UP	T-ALL-TOTAL_5-GEC	neg	127	-0.618365	-2.6377	0	0	0	C2
REACTOME_ACTIVATION_OF_THE_PRE_REPLICATIVE_COMPLEX	T-ALL-TOTAL_5-GEC	neg	33	-0.759924	-2.61998	0	0	0	C2
RHEIN_ALL_GLUCOCORTICOID_THERAPY_DN	T-ALL-TOTAL_5-GEC	neg	360	-0.546745	-2.61693	0	0	0	C2
MOREAUX_B_LYMPHOCYTE_MATURATION_BY_TACI_DN	T-ALL-TOTAL_5-GEC	neg	74	-0.636882	-2.61144	0	0	0	C2
ODONNELL_TARGETS_OF_MYC_AND_TFRC_DN	T-ALL-TOTAL_5-GEC	neg	45	-0.724711	-2.61141	0	0	0	C2
FUJII_YBX1_TARGETS_DN	T-ALL-TOTAL_5-GEC	neg	190	-0.574071	-2.59526	0	0	0	C2
MALONEY_RESPONSE_TO_17AAG_DN	T-ALL-TOTAL_5-GEC	neg	73	-0.651636	-2.59482	0	0	0	C2
REACTOME_SWITCHING_OF_ORIGINS_TO_A_POST_REPLICATIVE_STATE	T-ALL-TOTAL_5-GEC	neg	91	-0.617627	-2.59462	0	0	0	C2
REACTOME_ORC1_REMOVAL_FROM_CHROMATIN	T-ALL-TOTAL_5-GEC	neg	71	-0.646474	-2.5889	0	0	0	C2
REACTOME_ACTIVATION_OF_ATR_IN_RESPONSE_TO_REPLICATION_STRESS	T-ALL-TOTAL_5-GEC	neg	37	-0.756177	-2.58746	0	0	0	C2
FRASOR_RESPONSE_TO_SERM_OR_FULVESTRANT_DN	T-ALL-TOTAL_5-GEC	neg	48	-0.73244	-2.64716	0	0	0	C2
REACTOME_CELL_CYCLE_CHECKPOINTS	T-ALL-TOTAL_5-GEC	neg	258	-0.599406	-2.65083	0	0	0	C2
SCHLOSSER_MYC_TARGETS_AND_SERUM_RESPONSE_DN	T-ALL-TOTAL_5-GEC	neg	48	-0.751012	-2.73218	0	0	0	C2
BURTON_ADIPOGENESIS_3	T-ALL-TOTAL_5-GEC	neg	102	-0.645231	-2.7178	0	0	0	C2
WHITFIELD_CELL_CYCLE_LITERATURE	T-ALL-TOTAL_5-GEC	neg	44	-0.755453	-2.71029	0	0	0	C2
RODRIGUES_THYROID_CARCINOMA_POORLY_DIFFERENTIATED_UP	T-ALL-TOTAL_5-GEC	neg	623	-0.520307	-2.58641	0	0	0	C2
REACTOME_SNRNP_ASSEMBLY	T-ALL-TOTAL_5-GEC	neg	53	-0.72192	-2.70748	0	0	0	C2
POMEROY_MEDULLOBLASTOMA_PROGNOSIS_DN	T-ALL-TOTAL_5-GEC	neg	43	-0.740465	-2.70189	0	0	0	C2
REACTOME_CHROMOSOME_MAINTENANCE	T-ALL-TOTAL_5-GEC	neg	92	-0.651969	-2.68403	0	0	0	C2
SONG_TARGETS_OF_IE86_CMV_PROTEIN	T-ALL-TOTAL_5-GEC	neg	54	-0.707036	-2.68	0	0	0	C2
SATOH_COLORECTAL_CANCER_MYC_UP	T-ALL-TOTAL_5-GEC	neg	81	-0.655354	-2.66455	0	0	0	C2
RHODES_UNDIFFERENTIATED_CANCER	T-ALL-TOTAL_5-GEC	neg	66	-0.696353	-2.66092	0	0	0	C2
WP_DNA_REPLICATION	T-ALL-TOTAL_5-GEC	neg	42	-0.733347	-2.58506	0	0	0	C2
CHICAS_RB1_TARGETS_GROWING	T-ALL-TOTAL_5-GEC	neg	241	-0.537416	-2.58084	0	0	0	C2
ODONNELL_TFRC_TARGETS_DN	T-ALL-TOTAL_5-GEC	neg	129	-0.572416	-2.57684	0	0	0	C2
REACTOME_TELOMERE_MAINTENANCE	T-ALL-TOTAL_5-GEC	neg	65	-0.632776	-2.50036	0	0	0	C2
SARRIO_EPITHELIAL_MESENCHYMAL_TRANSITION_UP	T-ALL-TOTAL_5-GEC	neg	162	-0.552557	-2.49148	0	0	0	C2
WANG_RESPONSE_TO_GSK3_INHIBITOR_SB216763_DN	T-ALL-TOTAL_5-GEC	neg	350	-0.49921	-2.48601	0	0	0	C2
REACTOME_SUMOYLATION_OF_DNA_REPLICATION_PROTEINS	T-ALL-TOTAL_5-GEC	neg	45	-0.697436	-2.50957	0	0	0	C2
REACTOME_G2_M_DNA_DAMAGE_CHECKPOINT	T-ALL-TOTAL_5-GEC	neg	61	-0.635069	-2.47503	0	0	0	C2
REACTOME_HOMOLOGOUS_DNA_PAIRING_AND_STRAND_EXCHANGE	T-ALL-TOTAL_5-GEC	neg	42	-0.700337	-2.47007	0	0	0	C2
YU_MYC_TARGETS_UP	T-ALL-TOTAL_5-GEC	neg	43	-0.695319	-2.46758	0	0	0	C2
WP_MITOCHONDRIAL_COMPLEX_I_ASSEMBLY_MODEL_OXPHOS_SYSTEM	T-ALL-TOTAL_5-GEC	neg	50	-0.667851	-2.47994	0	0	0	C2
MOLENAAR_TARGETS_OF_CCND1_AND_CDK4_DN	T-ALL-TOTAL_5-GEC	neg	59	-0.723984	-2.73515	0	0	0	C2
LINDGREN_BLADDER_CANCER_CLUSTER_3_UP	T-ALL-TOTAL_5-GEC	neg	318	-0.514494	-2.51187	0	0	0	C2
SCHLOSSER_MYC_TARGETS_AND_SERUM_RESPONSE_UP	T-ALL-TOTAL_5-GEC	neg	46	-0.676101	-2.51697	0	0	0	C2
MORI_LARGE_PRE_BII_LYMPHOCYTE_UP	T-ALL-TOTAL_5-GEC	neg	84	-0.640004	-2.57201	0	0	0	C2
EGUCHI_CELL_CYCLE_RB1_TARGETS	T-ALL-TOTAL_5-GEC	neg	22	-0.813772	-2.56699	0	0	0	C2
REACTOME_MITOTIC_SPINDLE_CHECKPOINT	T-ALL-TOTAL_5-GEC	neg	111	-0.595268	-2.56324	0	0	0	C2
REACTOME_APC_C_MEDIATED_DEGRADATION_OF_CELL_CYCLE_PROTEINS	T-ALL-TOTAL_5-GEC	neg	88	-0.608609	-2.55596	0	0	0	C2
CHIANG_LIVER_CANCER_SUBCLASS_UNANNOTATED_DN	T-ALL-TOTAL_5-GEC	neg	188	-0.539763	-2.54705	0	0	0	C2
TARTE_PLASMA_CELL_VS_PLASMABLAST_DN	T-ALL-TOTAL_5-GEC	neg	300	-0.536306	-2.5464	0	0	0	C2
REACTOME_RESPIRATORY_ELECTRON_TRANSPORT	T-ALL-TOTAL_5-GEC	neg	93	-0.607084	-2.51685	0	0	0	C2
MUELLER_PLURINET	T-ALL-TOTAL_5-GEC	neg	296	-0.507519	-2.53053	0	0	0	C2
REACTOME_INTERACTIONS_OF_REV_WITH_HOST_CELLULAR_PROTEINS	T-ALL-TOTAL_5-GEC	neg	36	-0.71634	-2.52848	0	0	0	C2
KEGG_DNA_REPLICATION	T-ALL-TOTAL_5-GEC	neg	36	-0.732126	-2.52228	0	0	0	C2
REACTOME_SIGNALING_BY_ROBO_RECEPTORS	T-ALL-TOTAL_5-GEC	neg	218	-0.539846	-2.51884	0	0	0	C2
BLUM_RESPONSE_TO_SALIRASIB_DN	T-ALL-TOTAL_5-GEC	neg	335	-0.550092	-2.73725	0	0	0	C2
PID_AURORA_B_PATHWAY	T-ALL-TOTAL_5-GEC	neg	38	-0.755266	-2.66414	0	0	0	C2
ZHANG_RESPONSE_TO_CANTHARIDIN_DN	T-ALL-TOTAL_5-GEC	neg	65	-0.711998	-2.74258	0	0	0	C2
REACTOME_DNA_REPLICATION_PRE_INITIATION	T-ALL-TOTAL_5-GEC	neg	88	-0.670201	-2.74132	0	0	0	C2
HORIUCHI_WTAP_TARGETS_DN	T-ALL-TOTAL_5-GEC	neg	306	-0.588056	-3.0203	0	0	0	C2
PUJANA_XPRSS_INT_NETWORK	T-ALL-TOTAL_5-GEC	neg	167	-0.676497	-3.01521	0	0	0	C2
CROONQUIST_NRAS_SIGNALING_DN	T-ALL-TOTAL_5-GEC	neg	69	-0.740982	-2.98968	0	0	0	C2
REN_BOUND_BY_E2F	T-ALL-TOTAL_5-GEC	neg	55	-0.799843	-3.07383	0	0	0	C2
FARMER_BREAST_CANCER_CLUSTER_2	T-ALL-TOTAL_5-GEC	neg	33	-0.865588	-2.98215	0	0	0	C2
KANG_DOXORUBICIN_RESISTANCE_UP	T-ALL-TOTAL_5-GEC	neg	54	-0.792897	-2.96943	0	0	0	C2
ZHOU_CELL_CYCLE_GENES_IN_IR_RESPONSE_24HR	T-ALL-TOTAL_5-GEC	neg	123	-0.683977	-2.95984	0	0	0	C2
FLORIO_NEOCORTEX_BASAL_RADIAL_GLIA_DN	T-ALL-TOTAL_5-GEC	neg	187	-0.646364	-2.9543	0	0	0	C2
BLANCO_MELO_BRONCHIAL_EPITHELIAL_CELLS_INFLUENZA_A_DEL_NS1_INFECTION_DN	T-ALL-TOTAL_5-GEC	neg	184	-0.669145	-2.95394	0	0	0	C2
ISHIDA_E2F_TARGETS	T-ALL-TOTAL_5-GEC	neg	51	-0.788014	-2.94558	0	0	0	C2
DUTERTRE_ESTRADIOL_RESPONSE_24HR_UP	T-ALL-TOTAL_5-GEC	neg	317	-0.603613	-2.94521	0	0	0	C2
ZHAN_MULTIPLE_MYELOMA_PR_UP	T-ALL-TOTAL_5-GEC	neg	46	-0.810916	-2.93582	0	0	0	C2
WONG_EMBRYONIC_STEM_CELL_CORE	T-ALL-TOTAL_5-GEC	neg	331	-0.65776	-3.08922	0	0	0	C2
WINNEPENNINCKX_MELANOMA_METASTASIS_UP	T-ALL-TOTAL_5-GEC	neg	158	-0.695077	-3.11091	0	0	0	C2
REACTOME_TRANSLATION	T-ALL-TOTAL_5-GEC	neg	275	-0.700063	-3.41728	0	0	0	C2
ROSTY_CERVICAL_CANCER_PROLIFERATION_CLUSTER	T-ALL-TOTAL_5-GEC	neg	138	-0.75797	-3.40428	0	0	0	C2
REACTOME_EUKARYOTIC_TRANSLATION_ELONGATION	T-ALL-TOTAL_5-GEC	neg	94	-0.790945	-3.33608	0	0	0	C2
KEGG_RIBOSOME	T-ALL-TOTAL_5-GEC	neg	87	-0.79889	-3.33249	0	0	0	C2
REACTOME_RRNA_PROCESSING	T-ALL-TOTAL_5-GEC	neg	201	-0.709132	-3.32862	0	0	0	C2
REACTOME_EUKARYOTIC_TRANSLATION_INITIATION	T-ALL-TOTAL_5-GEC	neg	120	-0.769145	-3.32579	0	0	0	C2
REACTOME_NONSENSE_MEDIATED_DECAY_NMD	T-ALL-TOTAL_5-GEC	neg	116	-0.756529	-3.25484	0	0	0	C2
MANALO_HYPOXIA_DN	T-ALL-TOTAL_5-GEC	neg	285	-0.711148	-3.24877	0	0	0	C2
PUJANA_BRCA_CENTERED_NETWORK	T-ALL-TOTAL_5-GEC	neg	117	-0.733533	-3.23543	0	0	0	C2
SOTIRIOU_BREAST_CANCER_GRADE_1_VS_3_UP	T-ALL-TOTAL_5-GEC	neg	149	-0.729921	-3.1897	0	0	0	C2
REACTOME_SRP_DEPENDENT_COTRANSLATIONAL_PROTEIN_TARGETING_TO_MEMBRANE	T-ALL-TOTAL_5-GEC	neg	113	-0.738988	-3.17407	0	0	0	C2
REACTOME_INFLUENZA_INFECTION	T-ALL-TOTAL_5-GEC	neg	155	-0.723038	-3.16412	0	0	0	C2
REACTOME_SELENOAMINO_ACID_METABOLISM	T-ALL-TOTAL_5-GEC	neg	109	-0.728482	-3.16384	0	0	0	C2
WP_CYTOPLASMIC_RIBOSOMAL_PROTEINS	T-ALL-TOTAL_5-GEC	neg	90	-0.763353	-3.15381	0	0	0	C2
KONG_E2F3_TARGETS	T-ALL-TOTAL_5-GEC	neg	95	-0.753704	-3.13956	0	0	0	C2
LEE_EARLY_T_LYMPHOCYTE_UP	T-ALL-TOTAL_5-GEC	neg	107	-0.700973	-2.9319	0	0	0	C2
PUJANA_BREAST_CANCER_WITH_BRCA1_MUTATED_UP	T-ALL-TOTAL_5-GEC	neg	55	-0.714749	-2.8023	0	0	0	C2
REACTOME_MITOCHONDRIAL_TRANSLATION	T-ALL-TOTAL_5-GEC	neg	94	-0.68451	-2.80085	0	0	0	C2
KAUFFMANN_MELANOMA_RELAPSE_UP	T-ALL-TOTAL_5-GEC	neg	61	-0.726026	-2.79928	0	0	0	C2
REACTOME_S_PHASE	T-ALL-TOTAL_5-GEC	neg	162	-0.615134	-2.79704	0	0	0	C2
IRITANI_MAD1_TARGETS_DN	T-ALL-TOTAL_5-GEC	neg	45	-0.778251	-2.79538	0	0	0	C2
BILANGES_SERUM_AND_RAPAMYCIN_SENSITIVE_GENES	T-ALL-TOTAL_5-GEC	neg	68	-0.704615	-2.795	0	0	0	C2
BENPORATH_PROLIFERATION	T-ALL-TOTAL_5-GEC	neg	141	-0.635514	-2.78954	0	0	0	C2
REACTOME_RRNA_MODIFICATION_IN_THE_NUCLEUS_AND_CYTOSOL	T-ALL-TOTAL_5-GEC	neg	59	-0.729331	-2.7886	0	0	0	C2
MITSIADES_RESPONSE_TO_APLIDIN_DN	T-ALL-TOTAL_5-GEC	neg	245	-0.585512	-2.77825	0	0	0	C2
REICHERT_MITOSIS_LIN9_TARGETS	T-ALL-TOTAL_5-GEC	neg	27	-0.843695	-2.76452	0	0	0	C2
MORI_IMMATURE_B_LYMPHOCYTE_DN	T-ALL-TOTAL_5-GEC	neg	88	-0.685659	-2.75504	0	0	0	C2
WP_RETINOBLASTOMA_GENE_IN_CANCER	T-ALL-TOTAL_5-GEC	neg	87	-0.66993	-2.74951	0	0	0	C2
KOBAYASHI_EGFR_SIGNALING_24HR_DN	T-ALL-TOTAL_5-GEC	neg	249	-0.604529	-2.91761	0	0	0	C2
REACTOME_DNA_STRAND_ELONGATION	T-ALL-TOTAL_5-GEC	neg	32	-0.798218	-2.74382	0	0	0	C2
GRAHAM_NORMAL_QUIESCENT_VS_NORMAL_DIVIDING_DN	T-ALL-TOTAL_5-GEC	neg	89	-0.698435	-2.80318	0	0	0	C2
CHNG_MULTIPLE_MYELOMA_HYPERPLOID_UP	T-ALL-TOTAL_5-GEC	neg	52	-0.73273	-2.80407	0	0	0	C2
HOFFMANN_LARGE_TO_SMALL_PRE_BII_LYMPHOCYTE_UP	T-ALL-TOTAL_5-GEC	neg	149	-0.646662	-2.89521	0	0	0	C2
REACTOME_REGULATION_OF_EXPRESSION_OF_SLITS_AND_ROBOS	T-ALL-TOTAL_5-GEC	neg	172	-0.642936	-2.89164	0	0	0	C2
SCHLOSSER_MYC_TARGETS_REPRESSED_BY_SERUM	T-ALL-TOTAL_5-GEC	neg	152	-0.651263	-2.89037	0	0	0	C2
MISSIAGLIA_REGULATED_BY_METHYLATION_DN	T-ALL-TOTAL_5-GEC	neg	117	-0.674947	-2.881	0	0	0	C2
KAMMINGA_EZH2_TARGETS	T-ALL-TOTAL_5-GEC	neg	40	-0.816192	-2.87742	0	0	0	C2
WHITEFORD_PEDIATRIC_CANCER_MARKERS	T-ALL-TOTAL_5-GEC	neg	115	-0.671696	-2.87547	0	0	0	C2
REACTOME_ACTIVATION_OF_THE_MRNA_UPON_BINDING_OF_THE_CAP_BINDING_COMPLEX_AND_EIFS_AND_SUBSEQUENT_BINDING_TO_43S	T-ALL-TOTAL_5-GEC	neg	60	-0.766436	-2.90796	0	0	0	C2
REACTOME_RESPONSE_OF_EIF2AK4_GCN2_TO_AMINO_ACID_DEFICIENCY	T-ALL-TOTAL_5-GEC	neg	102	-0.686557	-2.86544	0	0	0	C2
REACTOME_G2_M_CHECKPOINTS	T-ALL-TOTAL_5-GEC	neg	134	-0.65549	-2.84601	0	0	0	C2
CROONQUIST_IL6_DEPRIVATION_DN	T-ALL-TOTAL_5-GEC	neg	94	-0.687086	-2.84429	0	0	0	C2
REACTOME_SYNTHESIS_OF_DNA	T-ALL-TOTAL_5-GEC	neg	120	-0.654023	-2.84382	0	0	0	C2
REACTOME_DNA_REPLICATION	T-ALL-TOTAL_5-GEC	neg	131	-0.649844	-2.82469	0	0	0	C2
ZHOU_CELL_CYCLE_GENES_IN_IR_RESPONSE_6HR	T-ALL-TOTAL_5-GEC	neg	82	-0.721678	-2.90804	0	0	0	C2
HP_Y_LINKED_INHERITANCE	T-ALL-TOTAL_5-GEC	neg	17	-0.892653	-2.61229	0	0	0	C5
GOCC_CYTOSOLIC_SMALL_RIBOSOMAL_SUBUNIT	T-ALL-TOTAL_5-GEC	neg	42	-0.721015	-2.58706	0	0	0	C5
GOBP_DNA_DEPENDENT_DNA_REPLICATION	T-ALL-TOTAL_5-GEC	neg	158	-0.57004	-2.58683	0	0	0	C5
GOBP_RIBOSOMAL_SMALL_SUBUNIT_BIOGENESIS	T-ALL-TOTAL_5-GEC	neg	70	-0.655957	-2.64337	0	0	0	C5
GOCC_MITOCHONDRIAL_PROTEIN_CONTAINING_COMPLEX	T-ALL-TOTAL_5-GEC	neg	260	-0.583317	-2.73496	0	0	0	C5
GOBP_RRNA_METABOLIC_PROCESS	T-ALL-TOTAL_5-GEC	neg	253	-0.562015	-2.72875	0	0	0	C5
GOCC_PRERIBOSOME	T-ALL-TOTAL_5-GEC	neg	75	-0.676819	-2.72675	0	0	0	C5
GOBP_MITOCHONDRIAL_GENE_EXPRESSION	T-ALL-TOTAL_5-GEC	neg	99	-0.640579	-2.70856	0	0	0	C5
GOCC_POLYSOMAL_RIBOSOME	T-ALL-TOTAL_5-GEC	neg	31	-0.808047	-2.69066	0	0	0	C5
GOBP_MITOCHONDRIAL_TRANSLATION	T-ALL-TOTAL_5-GEC	neg	70	-0.677174	-2.68223	0	0	0	C5
GOCC_ORGANELLAR_RIBOSOME	T-ALL-TOTAL_5-GEC	neg	81	-0.657276	-2.70326	0	0	0	C5
GOCC_POLYSOME	T-ALL-TOTAL_5-GEC	neg	65	-0.653688	-2.50192	0	0	0	C5
GOCC_CHROMOSOMAL_REGION	T-ALL-TOTAL_5-GEC	neg	336	-0.503837	-2.48567	0	0	0	C5
GOCC_CONDENSED_CHROMOSOME_CENTROMERIC_REGION	T-ALL-TOTAL_5-GEC	neg	153	-0.542801	-2.48501	0	0	0	C5
HP_ABNORMAL_ACTIVITY_OF_MITOCHONDRIAL_RESPIRATORY_CHAIN	T-ALL-TOTAL_5-GEC	neg	90	-0.595981	-2.48204	0	0	0	C5
GOCC_SMALL_SUBUNIT_PROCESSOME	T-ALL-TOTAL_5-GEC	neg	37	-0.699522	-2.48179	0	0	0	C5
GOCC_REPLICATION_FORK	T-ALL-TOTAL_5-GEC	neg	58	-0.643095	-2.47713	0	0	0	C5
GOMF_MHC_CLASS_II_PROTEIN_COMPLEX_BINDING	T-ALL-TOTAL_5-GEC	neg	25	-0.778897	-2.46765	0	0	0	C5
GOBP_MITOCHONDRIAL_RESPIRATORY_CHAIN_COMPLEX_ASSEMBLY	T-ALL-TOTAL_5-GEC	neg	87	-0.61943	-2.54417	0	0	0	C5
GOBP_CELL_CYCLE_DNA_REPLICATION	T-ALL-TOTAL_5-GEC	neg	44	-0.694834	-2.54133	0	0	0	C5
GOBP_RIBOSOME_ASSEMBLY	T-ALL-TOTAL_5-GEC	neg	60	-0.671593	-2.54305	0	0	0	C5
GOBP_CYTOPLASMIC_TRANSLATION	T-ALL-TOTAL_5-GEC	neg	145	-0.659253	-2.98869	0	0	0	C5
GOBP_RIBOSOMAL_LARGE_SUBUNIT_BIOGENESIS	T-ALL-TOTAL_5-GEC	neg	70	-0.730876	-2.94131	0	0	0	C5
GOCC_LARGE_RIBOSOMAL_SUBUNIT	T-ALL-TOTAL_5-GEC	neg	110	-0.718836	-2.98292	0	0	0	C5
GOCC_RIBOSOME	T-ALL-TOTAL_5-GEC	neg	209	-0.671834	-3.11538	0	0	0	C5
GOMF_STRUCTURAL_CONSTITUENT_OF_RIBOSOME	T-ALL-TOTAL_5-GEC	neg	161	-0.720309	-3.27117	0	0	0	C5
GOCC_RIBOSOMAL_SUBUNIT	T-ALL-TOTAL_5-GEC	neg	175	-0.717417	-3.1454	0	0	0	C5
GOCC_CYTOSOLIC_RIBOSOME	T-ALL-TOTAL_5-GEC	neg	99	-0.757908	-3.13466	0	0	0	C5
GOCC_CYTOSOLIC_LARGE_RIBOSOMAL_SUBUNIT	T-ALL-TOTAL_5-GEC	neg	56	-0.805928	-3.0269	0	0	0	C5
GOCC_SMALL_RIBOSOMAL_SUBUNIT	T-ALL-TOTAL_5-GEC	neg	68	-0.712784	-2.77734	0	0	0	C5
GOBP_RIBOSOME_BIOGENESIS	T-ALL-TOTAL_5-GEC	neg	294	-0.608395	-2.86821	0	0	0	C5
GSE24574_BCL6_LOW_TFH_VS_TCONV_CD4_TCELL_DN	T-ALL-TOTAL_5-GEC	neg	196	-0.533485	-2.61304	0	0	0	C7
GSE24634_TREG_VS_TCONV_POST_DAY5_IL4_CONVERSION_UP	T-ALL-TOTAL_5-GEC	neg	197	-0.591379	-2.6023	0	0	0	C7
GSE15930_NAIVE_VS_24H_IN_VITRO_STIM_CD8_TCELL_DN	T-ALL-TOTAL_5-GEC	neg	198	-0.555684	-2.59433	0	0	0	C7
GSE13547_2H_VS_12_H_ANTI_IGM_STIM_BCELL_DN	T-ALL-TOTAL_5-GEC	neg	178	-0.59095	-2.58892	0	0	0	C7
GSE1460_INTRATHYMIC_T_PROGENITOR_VS_NAIVE_CD4_TCELL_ADULT_BLOOD_UP	T-ALL-TOTAL_5-GEC	neg	195	-0.575414	-2.65039	0	0	0	C7
GSE5679_CTRL_VS_PPARG_LIGAND_ROSIGLITAZONE_TREATED_DC_UP	T-ALL-TOTAL_5-GEC	neg	193	-0.603558	-2.71622	0	0	0	C7
GSE13547_CTRL_VS_ANTI_IGM_STIM_BCELL_12H_UP	T-ALL-TOTAL_5-GEC	neg	184	-0.595986	-2.71229	0	0	0	C7
GSE22432_MULTIPOTENT_VS_COMMON_DC_PROGENITOR_UNTREATED_UP	T-ALL-TOTAL_5-GEC	neg	188	-0.570819	-2.67653	0	0	0	C7
GSE14415_TCONV_VS_FOXP3_KO_INDUCED_TREG_DN	T-ALL-TOTAL_5-GEC	neg	174	-0.608516	-2.67262	0	0	0	C7
GSE22886_UNSTIM_VS_STIM_MEMORY_TCELL_DN	T-ALL-TOTAL_5-GEC	neg	197	-0.560216	-2.50923	0	0	0	C7
GSE39110_DAY3_VS_DAY6_POST_IMMUNIZATION_CD8_TCELL_DN	T-ALL-TOTAL_5-GEC	neg	193	-0.541627	-2.4966	0	0	0	C7
GSE30962_PRIMARY_VS_SECONDARY_ACUTE_LCMV_INF_CD8_TCELL_UP	T-ALL-TOTAL_5-GEC	neg	197	-0.571335	-2.47871	0	0	0	C7
GSE22601_DOUBLE_POSITIVE_VS_CD4_SINGLE_POSITIVE_THYMOCYTE_DN	T-ALL-TOTAL_5-GEC	neg	197	-0.530862	-2.47795	0	0	0	C7
GSE14415_NATURAL_TREG_VS_TCONV_DN	T-ALL-TOTAL_5-GEC	neg	178	-0.546469	-2.46606	0	0	0	C7
GSE21546_UNSTIM_VS_ANTI_CD3_STIM_DP_THYMOCYTES_DN	T-ALL-TOTAL_5-GEC	neg	191	-0.573615	-2.56798	0	0	0	C7
GSE21546_WT_VS_ELK1_KO_ANTI_CD3_STIM_DP_THYMOCYTES_DN	T-ALL-TOTAL_5-GEC	neg	192	-0.555127	-2.56329	0	0	0	C7
GSE14415_INDUCED_VS_NATURAL_TREG_DN	T-ALL-TOTAL_5-GEC	neg	174	-0.560726	-2.54849	0	0	0	C7
GSE22886_UNSTIM_VS_IL2_STIM_NKCELL_DN	T-ALL-TOTAL_5-GEC	neg	195	-0.55191	-2.53831	0	0	0	C7
GSE37532_WT_VS_PPARG_KO_VISCERAL_ADIPOSE_TISSUE_TREG_UP	T-ALL-TOTAL_5-GEC	neg	190	-0.546751	-2.53369	0	0	0	C7
GSE14415_INDUCED_TREG_VS_TCONV_UP	T-ALL-TOTAL_5-GEC	neg	170	-0.570096	-2.51825	0	0	0	C7
HOWARD_NK_CELL_INACT_MONOV_INFLUENZA_A_INDONESIA_05_2005_H5N1_AGE_18_49YO_3DY_UP	T-ALL-TOTAL_5-GEC	neg	68	-0.808316	-3.07363	0	0	0	C7
GSE39556_CD8A_DC_VS_NK_CELL_MOUSE_3H_POST_POLYIC_INJ_UP	T-ALL-TOTAL_5-GEC	neg	195	-0.666863	-3.02451	0	0	0	C7
GSE13485_DAY1_VS_DAY21_YF17D_VACCINE_PBMC_DN	T-ALL-TOTAL_5-GEC	neg	192	-0.646693	-3.02403	0	0	0	C7
GSE36476_CTRL_VS_TSST_ACT_72H_MEMORY_CD4_TCELL_OLD_DN	T-ALL-TOTAL_5-GEC	neg	194	-0.657359	-3.00997	0	0	0	C7
GSE33292_WT_VS_TCF1_KO_DN3_THYMOCYTE_DN	T-ALL-TOTAL_5-GEC	neg	196	-0.637725	-2.98998	0	0	0	C7
GSE36476_CTRL_VS_TSST_ACT_72H_MEMORY_CD4_TCELL_YOUNG_DN	T-ALL-TOTAL_5-GEC	neg	197	-0.653157	-2.92011	0	0	0	C7
QI_PBMC_ZOSTAVAX_AGE_50_75YO_CORRELATED_WITH_28D_PEAK_T_CELL_RESPONSE_14DY_NEGATIVE	T-ALL-TOTAL_5-GEC	neg	37	-0.839806	-2.91343	0	0	0	C7
GSE15930_NAIVE_VS_48H_IN_VITRO_STIM_CD8_TCELL_DN	T-ALL-TOTAL_5-GEC	neg	196	-0.599429	-2.79085	0	0	0	C7
GSE36476_CTRL_VS_TSST_ACT_40H_MEMORY_CD4_TCELL_OLD_DN	T-ALL-TOTAL_5-GEC	neg	196	-0.620158	-2.78852	0	0	0	C7
GSE2405_0H_VS_9H_A_PHAGOCYTOPHILUM_STIM_NEUTROPHIL_DN	T-ALL-TOTAL_5-GEC	neg	198	-0.596874	-2.75982	0	0	0	C7
GSE17974_CTRL_VS_ACT_IL4_AND_ANTI_IL12_24H_CD4_TCELL_DN	T-ALL-TOTAL_5-GEC	neg	198	-0.608259	-2.74774	0	0	0	C7
GSE22886_NAIVE_CD4_TCELL_VS_12H_ACT_TH1_DN	T-ALL-TOTAL_5-GEC	neg	195	-0.592741	-2.74503	0	0	0	C7
GSE36476_CTRL_VS_TSST_ACT_40H_MEMORY_CD4_TCELL_YOUNG_DN	T-ALL-TOTAL_5-GEC	neg	198	-0.650894	-2.8225	0	0	0	C7
GSE18893_TCONV_VS_TREG_24H_TNF_STIM_UP	T-ALL-TOTAL_5-GEC	neg	196	-0.664816	-2.90172	0	0	0	C7
GSE15750_DAY6_VS_DAY10_TRAF6KO_EFF_CD8_TCELL_UP	T-ALL-TOTAL_5-GEC	neg	197	-0.605002	-2.87297	0	0	0	C7
GSE22886_UNSTIM_VS_IL15_STIM_NKCELL_DN	T-ALL-TOTAL_5-GEC	neg	193	-0.617451	-2.86188	0	0	0	C7
GSE21063_WT_VS_NFATC1_KO_8H_ANTI_IGM_STIM_BCELL_UP	T-ALL-TOTAL_5-GEC	neg	188	-0.614178	-2.84464	0	0	0	C7
GSE15750_DAY6_VS_DAY10_EFF_CD8_TCELL_UP	T-ALL-TOTAL_5-GEC	neg	197	-0.619116	-2.87028	0	0	0	C7
MITOCHONDRIA_ENCODED_GENES	T-ALL-TOTAL_5-GEC	neg	13	-0.937975	-2.51781	0	0	0	CUSTOM
MKI67_COEXPRESSED_IN_LEUKEMIA	T-ALL-TOTAL_5-GEC	neg	364	-0.792433	-4.20851	0	0	0	CUSTOM
HALLMARK_MYC_TARGETS_V2	T-ALL-TOTAL_5-GEC	neg	58	-0.70006	-2.61655	0	0	0	H
HALLMARK_E2F_TARGETS	T-ALL-TOTAL_5-GEC	neg	198	-0.743482	-3.55754	0	0	0	H
HALLMARK_MYC_TARGETS_V1	T-ALL-TOTAL_5-GEC	neg	195	-0.730323	-3.31758	0	0	0	H
HALLMARK_OXIDATIVE_PHOSPHORYLATION	T-ALL-TOTAL_5-GEC	neg	199	-0.557968	-2.81431	0	0	0	H
HALLMARK_G2M_CHECKPOINT	T-ALL-TOTAL_5-GEC	neg	195	-0.63967	-2.87655	0	0	0	H
REACTOME_CDT1_ASSOCIATION_WITH_THE_CDC6_ORC_ORIGIN_COMPLEX	T-ALL-TOTAL_5-GEC	neg	59	-0.643737	-2.40871	0	4.11104e-06	0.001	C2
GRAHAM_CML_DIVIDING_VS_NORMAL_QUIESCENT_UP	T-ALL-TOTAL_5-GEC	neg	181	-0.532239	-2.40963	0	4.12479e-06	0.001	C2
MORI_EMU_MYC_LYMPHOMA_BY_ONSET_TIME_UP	T-ALL-TOTAL_5-GEC	neg	109	-0.571531	-2.41069	0	4.1317e-06	0.001	C2
TOYOTA_TARGETS_OF_MIR34B_AND_MIR34C	T-ALL-TOTAL_5-GEC	neg	445	-0.475732	-2.41198	0	4.13863e-06	0.001	C2
REACTOME_TRNA_AMINOACYLATION	T-ALL-TOTAL_5-GEC	neg	24	-0.763843	-2.41265	0	4.14559e-06	0.001	C2
GOCC_MHC_CLASS_II_PROTEIN_COMPLEX	T-ALL-TOTAL_5-GEC	neg	15	-0.863896	-2.41317	0	4.15257e-06	0.001	C5
REACTOME_G1_S_SPECIFIC_TRANSCRIPTION	T-ALL-TOTAL_5-GEC	neg	29	-0.715269	-2.41317	0	4.15957e-06	0.001	C2
FERREIRA_EWINGS_SARCOMA_UNSTABLE_VS_STABLE_UP	T-ALL-TOTAL_5-GEC	neg	161	-0.558416	-2.41471	0	4.1666e-06	0.001	C2
GSE17974_0H_VS_24H_IN_VITRO_ACT_CD4_TCELL_DN	T-ALL-TOTAL_5-GEC	neg	196	-0.541586	-2.41569	0	4.17365e-06	0.001	C7
REACTOME_EXTENSION_OF_TELOMERES	T-ALL-TOTAL_5-GEC	neg	51	-0.646948	-2.41835	0	4.18782e-06	0.001	C2
GOBP_MATURATION_OF_LSU_RRNA	T-ALL-TOTAL_5-GEC	neg	28	-0.742944	-2.42458	0	4.19494e-06	0.001	C5
GSE29614_CTRL_VS_DAY7_TIV_FLU_VACCINE_PBMC_DN	T-ALL-TOTAL_5-GEC	neg	179	-0.527536	-2.42565	0	4.20209e-06	0.001	C7
GSE3982_MEMORY_CD4_TCELL_VS_TH2_DN	T-ALL-TOTAL_5-GEC	neg	194	-0.525698	-2.42817	0	4.20926e-06	0.001	C7
GSE7568_IL4_VS_IL4_AND_DEXAMETHASONE_TREATED_MACROPHAGE_UP	T-ALL-TOTAL_5-GEC	neg	165	-0.529451	-2.42975	0	4.22367e-06	0.001	C7
GSE12845_IGD_POS_BLOOD_VS_PRE_GC_TONSIL_BCELL_DN	T-ALL-TOTAL_5-GEC	neg	194	-0.542171	-2.43204	0	4.23092e-06	0.001	C7
MARKEY_RB1_ACUTE_LOF_UP	T-ALL-TOTAL_5-GEC	neg	234	-0.526347	-2.43209	0	4.23819e-06	0.001	C2
HP_INCREASED_CSF_LACTATE	T-ALL-TOTAL_5-GEC	neg	81	-0.594736	-2.43339	0	4.24548e-06	0.001	C5
CHEMNITZ_RESPONSE_TO_PROSTAGLANDIN_E2_UP	T-ALL-TOTAL_5-GEC	neg	144	-0.551411	-2.43509	0	4.2528e-06	0.001	C2
GSE5679_CTRL_VS_RARA_AGONIST_AM580_TREATED_DC_UP	T-ALL-TOTAL_5-GEC	neg	195	-0.545392	-2.4351	0	4.26015e-06	0.001	C7
GSE40274_FOXP3_VS_FOXP3_AND_EOS_TRANSDUCED_ACTIVATED_CD4_TCELL_DN	T-ALL-TOTAL_5-GEC	neg	196	-0.536321	-2.44185	0	4.26752e-06	0.001	C7
MOREAUX_MULTIPLE_MYELOMA_BY_TACI_DN	T-ALL-TOTAL_5-GEC	neg	171	-0.547477	-2.44545	0	4.27491e-06	0.001	C2
PYEON_CANCER_HEAD_AND_NECK_VS_CERVICAL_DN	T-ALL-TOTAL_5-GEC	neg	29	-0.742262	-2.44793	0	4.28234e-06	0.001	C2
GOBP_DNA_GEOMETRIC_CHANGE	T-ALL-TOTAL_5-GEC	neg	93	-0.600732	-2.44812	0	4.28978e-06	0.001	C5
GOBP_MATURATION_OF_5_8S_RRNA	T-ALL-TOTAL_5-GEC	neg	35	-0.701368	-2.44817	0	4.29726e-06	0.001	C5
GSE21927_SPLEEN_C57BL6_VS_EL4_TUMOR_BALBC_MONOCYTES_DN	T-ALL-TOTAL_5-GEC	neg	197	-0.543587	-2.44986	0	4.30476e-06	0.001	C7
ABRAMSON_INTERACT_WITH_AIRE	T-ALL-TOTAL_5-GEC	neg	41	-0.688252	-2.45189	0	4.31228e-06	0.001	C2
GSE37532_TREG_VS_TCONV_CD4_TCELL_FROM_LN_UP	T-ALL-TOTAL_5-GEC	neg	192	-0.54577	-2.45477	0	4.31983e-06	0.001	C7
REACTOME_CELL_CYCLE_MITOTIC	T-ALL-TOTAL_5-GEC	neg	497	-0.513523	-2.45878	0	4.32741e-06	0.001	C2
GOBP_DNA_REPLICATION_INITIATION	T-ALL-TOTAL_5-GEC	neg	38	-0.709186	-2.4623	0	4.33502e-06	0.001	C5
GOCC_CHROMOSOME_CENTROMERIC_REGION	T-ALL-TOTAL_5-GEC	neg	206	-0.531783	-2.46411	0	4.34265e-06	0.001	C5
SCHUHMACHER_MYC_TARGETS_UP	T-ALL-TOTAL_5-GEC	neg	78	-0.6274	-2.46417	0	4.35031e-06	0.001	C2
HESS_TARGETS_OF_HOXA9_AND_MEIS1_UP	T-ALL-TOTAL_5-GEC	neg	69	-0.618887	-2.46543	0	4.358e-06	0.001	C2
WP_DNA_REPAIR_PATHWAYS_FULL_NETWORK	T-ALL-TOTAL_5-GEC	neg	120	-0.581685	-2.46543	0	4.36571e-06	0.001	C2
GOBP_PEPTIDE_ANTIGEN_ASSEMBLY_WITH_MHC_CLASS_II_PROTEIN_COMPLEX	T-ALL-TOTAL_5-GEC	neg	14	-0.86145	-2.35425	0	7.49498e-06	0.002	C5
GOCC_NADH_DEHYDROGENASE_COMPLEX	T-ALL-TOTAL_5-GEC	neg	42	-0.649887	-2.35435	0	7.50643e-06	0.002	C5
BHATTACHARYA_EMBRYONIC_STEM_CELL	T-ALL-TOTAL_5-GEC	neg	81	-0.585067	-2.35469	0	7.51793e-06	0.002	C2
GSE23568_CTRL_VS_ID3_TRANSDUCED_CD8_TCELL_DN	T-ALL-TOTAL_5-GEC	neg	195	-0.5249	-2.35508	0	7.52946e-06	0.002	C7
REACTOME_M_PHASE	T-ALL-TOTAL_5-GEC	neg	353	-0.472598	-2.35536	0	7.54103e-06	0.002	C2
GSE19888_CTRL_VS_A3R_INHIBITOR_TREATED_MAST_CELL_UP	T-ALL-TOTAL_5-GEC	neg	194	-0.507134	-2.35807	0	7.55263e-06	0.002	C7
GOBP_NCRNA_PROCESSING	T-ALL-TOTAL_5-GEC	neg	380	-0.519324	-2.35969	0	7.56427e-06	0.002	C5
GSE411_100MIN_VS_400MIN_IL6_STIM_MACROPHAGE_DN	T-ALL-TOTAL_5-GEC	neg	196	-0.515581	-2.36155	0	7.57594e-06	0.002	C7
VAN_DEN_BIGGELAAR_PBMC_PREVNAR_9MO_INFANT_STIMULATED_VS_UNSTIMULATED_9MO_UP	T-ALL-TOTAL_5-GEC	neg	110	-0.559687	-2.36181	0	7.58765e-06	0.002	C7
GSE21546_ELK1_KO_VS_SAP1A_KO_AND_ELK1_KO_DP_THYMOCYTES_DN	T-ALL-TOTAL_5-GEC	neg	195	-0.52391	-2.36283	0	7.61118e-06	0.002	C7
GOMF_MHC_PROTEIN_COMPLEX_BINDING	T-ALL-TOTAL_5-GEC	neg	33	-0.690329	-2.3662	0	7.62299e-06	0.002	C5
GSE24634_TEFF_VS_TCONV_DAY5_IN_CULTURE_UP	T-ALL-TOTAL_5-GEC	neg	198	-0.522199	-2.36672	0	7.63485e-06	0.002	C7
PID_PLK1_PATHWAY	T-ALL-TOTAL_5-GEC	neg	45	-0.637715	-2.36728	0	7.64674e-06	0.002	C2
ZHANG_BREAST_CANCER_PROGENITORS_UP	T-ALL-TOTAL_5-GEC	neg	427	-0.489079	-2.36734	0	7.65867e-06	0.002	C2
GAVIN_FOXP3_TARGETS_CLUSTER_P6	T-ALL-TOTAL_5-GEC	neg	91	-0.573081	-2.36798	0	7.67064e-06	0.002	C2
GSE24634_NAIVE_CD4_TCELL_VS_DAY5_IL4_CONV_TREG_DN	T-ALL-TOTAL_5-GEC	neg	196	-0.523005	-2.36832	0	7.68264e-06	0.002	C7
REACTOME_TRANSCRIPTIONAL_REGULATION_BY_SMALL_RNAS	T-ALL-TOTAL_5-GEC	neg	46	-0.652974	-2.36952	0	7.69468e-06	0.002	C2
REACTOME_E2F_MEDIATED_REGULATION_OF_DNA_REPLICATION	T-ALL-TOTAL_5-GEC	neg	22	-0.778631	-2.37238	0	7.70676e-06	0.002	C2
REACTOME_CELLULAR_RESPONSE_TO_STARVATION	T-ALL-TOTAL_5-GEC	neg	156	-0.547929	-2.37271	0	7.71888e-06	0.002	C2
BILANGES_RAPAMYCIN_SENSITIVE_VIA_TSC1_AND_TSC2	T-ALL-TOTAL_5-GEC	neg	69	-0.592988	-2.37409	0	7.73104e-06	0.002	C2
GSE26156_DOUBLE_POSITIVE_VS_CD4_SINGLE_POSITIVE_THYMOCYTE_DN	T-ALL-TOTAL_5-GEC	neg	194	-0.515181	-2.37537	0	7.74323e-06	0.002	C7
GOMF_CATALYTIC_ACTIVITY_ACTING_ON_A_TRNA	T-ALL-TOTAL_5-GEC	neg	105	-0.542659	-2.37599	0	7.75546e-06	0.002	C5
REACTOME_NUCLEAR_IMPORT_OF_REV_PROTEIN	T-ALL-TOTAL_5-GEC	neg	33	-0.711327	-2.37678	0	7.76773e-06	0.002	C2
REACTOME_VIRAL_MESSENGER_RNA_SYNTHESIS	T-ALL-TOTAL_5-GEC	neg	43	-0.659069	-2.37853	0	7.78004e-06	0.002	C2
GSE21360_SECONDARY_VS_TERTIARY_MEMORY_CD8_TCELL_UP	T-ALL-TOTAL_5-GEC	neg	195	-0.522995	-2.37909	0	7.79239e-06	0.002	C7
GOBP_MITOTIC_SISTER_CHROMATID_SEGREGATION	T-ALL-TOTAL_5-GEC	neg	171	-0.535688	-2.37913	0	7.80478e-06	0.002	C5
REACTOME_MITOCHONDRIAL_PROTEIN_IMPORT	T-ALL-TOTAL_5-GEC	neg	64	-0.608023	-2.3805	0	7.81721e-06	0.002	C2
REACTOME_MITOTIC_METAPHASE_AND_ANAPHASE	T-ALL-TOTAL_5-GEC	neg	235	-0.496237	-2.38207	0	7.82968e-06	0.002	C2
FOURNIER_ACINAR_DEVELOPMENT_LATE_2	T-ALL-TOTAL_5-GEC	neg	278	-0.507243	-2.38331	0	7.84218e-06	0.002	C2
REACTOME_APC_C_CDH1_MEDIATED_DEGRADATION_OF_CDC20_AND_OTHER_APC_C_CDH1_TARGETED_PROTEINS_IN_LATE_MITOSIS_EARLY_G1	T-ALL-TOTAL_5-GEC	neg	74	-0.607635	-2.38348	0	7.85473e-06	0.002	C2
GOBP_AMINO_ACID_ACTIVATION	T-ALL-TOTAL_5-GEC	neg	26	-0.740667	-2.38435	0	7.86732e-06	0.002	C5
GSE15271_CXCR4_POS_VS_NEG_GC_BCELL_UP	T-ALL-TOTAL_5-GEC	neg	168	-0.527003	-2.38526	0	7.87995e-06	0.002	C7
GSE17974_CTRL_VS_ACT_IL4_AND_ANTI_IL12_12H_CD4_TCELL_DN	T-ALL-TOTAL_5-GEC	neg	196	-0.515596	-2.38596	0	7.89262e-06	0.002	C7
GOBP_RIBOSOMAL_LARGE_SUBUNIT_ASSEMBLY	T-ALL-TOTAL_5-GEC	neg	26	-0.76203	-2.38606	0	7.90533e-06	0.002	C5
GOBP_REGULATION_OF_DNA_DEPENDENT_DNA_REPLICATION	T-ALL-TOTAL_5-GEC	neg	51	-0.666261	-2.38723	0	7.91808e-06	0.002	C5
BIDUS_METASTASIS_UP	T-ALL-TOTAL_5-GEC	neg	214	-0.505962	-2.38912	0	7.93087e-06	0.002	C2
RHODES_CANCER_META_SIGNATURE	T-ALL-TOTAL_5-GEC	neg	62	-0.624296	-2.38975	0	7.9437e-06	0.002	C2
REACTOME_RESPIRATORY_ELECTRON_TRANSPORT_ATP_SYNTHESIS_BY_CHEMIOSMOTIC_COUPLING_AND_HEAT_PRODUCTION_BY_UNCOUPLING_PROTEINS	T-ALL-TOTAL_5-GEC	neg	114	-0.550284	-2.38981	0	7.95658e-06	0.002	C2
FINETTI_BREAST_CANCER_KINOME_RED	T-ALL-TOTAL_5-GEC	neg	16	-0.857575	-2.38998	0	7.9695e-06	0.002	C2
GOMF_ATP_DEPENDENT_ACTIVITY_ACTING_ON_DNA	T-ALL-TOTAL_5-GEC	neg	101	-0.574745	-2.39078	0	7.98245e-06	0.002	C5
REACTOME_SEPARATION_OF_SISTER_CHROMATIDS	T-ALL-TOTAL_5-GEC	neg	190	-0.504827	-2.39079	0	7.99545e-06	0.002	C2
REACTOME_DEPOSITION_OF_NEW_CENPA_CONTAINING_NUCLEOSOMES_AT_THE_CENTROMERE	T-ALL-TOTAL_5-GEC	neg	28	-0.738461	-2.39087	0	8.0085e-06	0.002	C2
GOBP_PROTEIN_LOCALIZATION_TO_CHROMOSOME_TELOMERIC_REGION	T-ALL-TOTAL_5-GEC	neg	29	-0.738997	-2.39119	0	8.02158e-06	0.002	C5
GOCC_MITOCHONDRIAL_LARGE_RIBOSOMAL_SUBUNIT	T-ALL-TOTAL_5-GEC	neg	54	-0.6428	-2.39225	0	8.03471e-06	0.002	C5
GOMF_RRNA_BINDING	T-ALL-TOTAL_5-GEC	neg	64	-0.590114	-2.39557	0	8.07436e-06	0.002	C5
GREENBAUM_E2A_TARGETS_UP	T-ALL-TOTAL_5-GEC	neg	31	-0.705001	-2.39616	0	8.08766e-06	0.002	C2
GSE31082_DN_VS_CD4_SP_THYMOCYTE_UP	T-ALL-TOTAL_5-GEC	neg	194	-0.514091	-2.40146	0	8.101e-06	0.002	C7
STEIN_ESRRA_TARGETS_RESPONSIVE_TO_ESTROGEN_DN	T-ALL-TOTAL_5-GEC	neg	41	-0.676854	-2.40255	0	8.11439e-06	0.002	C2
REACTOME_NUCLEAR_PORE_COMPLEX_NPC_DISASSEMBLY	T-ALL-TOTAL_5-GEC	neg	35	-0.713189	-2.40264	0	8.12783e-06	0.002	C2
GSE15930_NAIVE_VS_48H_IN_VITRO_STIM_IFNAB_CD8_TCELL_DN	T-ALL-TOTAL_5-GEC	neg	193	-0.559267	-2.40294	0	8.14131e-06	0.002	C7
GOBP_DNA_UNWINDING_INVOLVED_IN_DNA_REPLICATION	T-ALL-TOTAL_5-GEC	neg	21	-0.780075	-2.40349	0	8.15483e-06	0.002	C5
GOCC_90S_PRERIBOSOME	T-ALL-TOTAL_5-GEC	neg	27	-0.743189	-2.40712	0	8.1684e-06	0.002	C5
GOBP_CHROMOSOME_SEGREGATION	T-ALL-TOTAL_5-GEC	neg	341	-0.455077	-2.34788	0	1.11121e-05	0.003	C5
GOBP_ESTABLISHMENT_OF_PROTEIN_LOCALIZATION_TO_CHROMOSOME	T-ALL-TOTAL_5-GEC	neg	23	-0.751561	-2.34869	0	1.1129e-05	0.003	C5
GSE22886_NAIVE_CD4_TCELL_VS_48H_ACT_TH1_DN	T-ALL-TOTAL_5-GEC	neg	191	-0.514718	-2.34932	0	1.11458e-05	0.003	C7
BOYAULT_LIVER_CANCER_SUBCLASS_G3_UP	T-ALL-TOTAL_5-GEC	neg	187	-0.526294	-2.3515	0	1.11628e-05	0.003	C2
VERNELL_RETINOBLASTOMA_PATHWAY_UP	T-ALL-TOTAL_5-GEC	neg	70	-0.618735	-2.35296	0	1.11968e-05	0.003	C2
REACTOME_POSTMITOTIC_NUCLEAR_PORE_COMPLEX_NPC_REFORMATION	T-ALL-TOTAL_5-GEC	neg	27	-0.730471	-2.34478	0	1.48465e-05	0.004	C2
WONG_MITOCHONDRIA_GENE_MODULE	T-ALL-TOTAL_5-GEC	neg	216	-0.510343	-2.34644	0	1.48689e-05	0.004	C2
REACTOME_TRNA_PROCESSING	T-ALL-TOTAL_5-GEC	neg	106	-0.537827	-2.33892	0	1.83523e-05	0.005	C2
GOMF_STRUCTURAL_CONSTITUENT_OF_NUCLEAR_PORE	T-ALL-TOTAL_5-GEC	neg	27	-0.717737	-2.33981	0	1.84074e-05	0.005	C5
REACTOME_HDR_THROUGH_SINGLE_STRAND_ANNEALING_SSA	T-ALL-TOTAL_5-GEC	neg	37	-0.66931	-2.34192	0	1.84351e-05	0.005	C2
GOMF_SINGLE_STRANDED_DNA_BINDING	T-ALL-TOTAL_5-GEC	neg	115	-0.561569	-2.34202	0	1.84629e-05	0.005	C5
GSE2405_0H_VS_24H_A_PHAGOCYTOPHILUM_STIM_NEUTROPHIL_UP	T-ALL-TOTAL_5-GEC	neg	200	-0.516012	-2.32764	0	2.18065e-05	0.006	C7
GOCC_NUCLEAR_REPLICATION_FORK	T-ALL-TOTAL_5-GEC	neg	28	-0.699888	-2.32841	0	2.18389e-05	0.006	C5
GSE24634_TEFF_VS_TCONV_DAY7_IN_CULTURE_UP	T-ALL-TOTAL_5-GEC	neg	197	-0.513608	-2.32884	0	2.18713e-05	0.006	C7
BIOCARTA_MCM_PATHWAY	T-ALL-TOTAL_5-GEC	neg	18	-0.81311	-2.32901	0	2.19038e-05	0.006	C2
GSE24574_NAIVE_VS_TCONV_CD4_TCELL_DN	T-ALL-TOTAL_5-GEC	neg	197	-0.504545	-2.33042	0	2.1969e-05	0.006	C7
GOBP_NADH_DEHYDROGENASE_COMPLEX_ASSEMBLY	T-ALL-TOTAL_5-GEC	neg	52	-0.63526	-2.33526	0	2.20347e-05	0.006	C5
REACTOME_COMPLEX_I_BIOGENESIS	T-ALL-TOTAL_5-GEC	neg	51	-0.637927	-2.32529	0	2.89483e-05	0.008	C2
GOCC_MITOCHONDRIAL_SMALL_RIBOSOMAL_SUBUNIT	T-ALL-TOTAL_5-GEC	neg	26	-0.733273	-2.32571	0	2.8991e-05	0.008	C5
GOBP_DNA_REPLICATION	T-ALL-TOTAL_5-GEC	neg	279	-0.489051	-2.32306	0	3.25814e-05	0.009	C5
GOBP_DNA_STRAND_ELONGATION_INVOLVED_IN_DNA_REPLICATION	T-ALL-TOTAL_5-GEC	neg	15	-0.79467	-2.31986	0	3.59418e-05	0.01	C5
GOBP_TRNA_METABOLIC_PROCESS	T-ALL-TOTAL_5-GEC	neg	165	-0.509367	-2.3206	0	3.59943e-05	0.01	C5
GOBP_MITOCHONDRIAL_RNA_METABOLIC_PROCESS	T-ALL-TOTAL_5-GEC	neg	45	-0.636164	-2.32062	0	3.60469e-05	0.01	C5
GSE28726_NAIVE_VS_ACTIVATED_CD4_TCELL_DN	T-ALL-TOTAL_5-GEC	neg	194	-0.49915	-2.32265	0	3.61526e-05	0.01	C7
LI_WILMS_TUMOR_VS_FETAL_KIDNEY_1_DN	T-ALL-TOTAL_5-GEC	neg	158	-0.53271	-2.31179	0	4.6676e-05	0.013	C2
PID_FANCONI_PATHWAY	T-ALL-TOTAL_5-GEC	neg	45	-0.631897	-2.3103	0	4.98566e-05	0.014	C2
GSE27241_WT_VS_RORGT_KO_TH17_POLARIZED_CD4_TCELL_UP	T-ALL-TOTAL_5-GEC	neg	152	-0.524094	-2.31037	0	4.99289e-05	0.014	C7
GOBP_DNA_STRAND_ELONGATION	T-ALL-TOTAL_5-GEC	neg	37	-0.674152	-2.31053	0	5.00013e-05	0.014	C5
TIEN_INTESTINE_PROBIOTICS_24HR_UP	T-ALL-TOTAL_5-GEC	neg	549	-0.462852	-2.30427	0	5.66954e-05	0.016	C2
GOCC_INNER_MITOCHONDRIAL_MEMBRANE_PROTEIN_COMPLEX	T-ALL-TOTAL_5-GEC	neg	135	-0.530096	-2.30619	0	5.68591e-05	0.016	C5
MOOTHA_VOXPHOS	T-ALL-TOTAL_5-GEC	neg	87	-0.568362	-2.30898	0	5.69412e-05	0.016	C2
REACTOME_DNA_REPAIR	T-ALL-TOTAL_5-GEC	neg	285	-0.462503	-2.29898	0	6.01363e-05	0.017	C2
HP_TRIPHALANGEAL_THUMB	T-ALL-TOTAL_5-GEC	neg	68	-0.583472	-2.29339	0	6.69305e-05	0.019	C5
REACTOME_SUMOYLATION_OF_SUMOYLATION_PROTEINS	T-ALL-TOTAL_5-GEC	neg	34	-0.686619	-2.29369	0	6.70264e-05	0.019	C2
PID_FOXM1_PATHWAY	T-ALL-TOTAL_5-GEC	neg	39	-0.638738	-2.28808	0	6.98202e-05	0.02	C2
PID_ATM_PATHWAY	T-ALL-TOTAL_5-GEC	neg	33	-0.672057	-2.28945	0	6.99194e-05	0.02	C2
GSE15930_NAIVE_VS_24H_IN_VITRO_STIM_INFAB_CD8_TCELL_DN	T-ALL-TOTAL_5-GEC	neg	198	-0.522188	-2.28992	0	7.01186e-05	0.02	C7
BENPORATH_ES_1	T-ALL-TOTAL_5-GEC	neg	374	-0.453044	-2.2906	0	7.02187e-05	0.02	C2
GSE15930_NAIVE_VS_24H_IN_VITRO_STIM_IL12_CD8_TCELL_DN	T-ALL-TOTAL_5-GEC	neg	198	-0.512187	-2.28669	0	7.31408e-05	0.021	C7
GSE17974_CTRL_VS_ACT_IL4_AND_ANTI_IL12_48H_CD4_TCELL_DN	T-ALL-TOTAL_5-GEC	neg	194	-0.495297	-2.28698	0	7.32444e-05	0.021	C7
ZHAN_MULTIPLE_MYELOMA_SUBGROUPS	T-ALL-TOTAL_5-GEC	neg	30	-0.687104	-2.28363	0	7.61742e-05	0.022	C2
REACTOME_REGULATION_OF_HMOX1_EXPRESSION_AND_ACTIVITY	T-ALL-TOTAL_5-GEC	neg	65	-0.582492	-2.28477	0	7.62815e-05	0.022	C2
GOBP_POSITIVE_REGULATION_OF_TELOMERASE_RNA_LOCALIZATION_TO_CAJAL_BODY	T-ALL-TOTAL_5-GEC	neg	15	-0.818844	-2.28515	0	7.63891e-05	0.022	C5
TIEN_INTESTINE_PROBIOTICS_6HR_UP	T-ALL-TOTAL_5-GEC	neg	50	-0.622714	-2.28527	0	7.6497e-05	0.022	C2
HP_OSTEOSARCOMA	T-ALL-TOTAL_5-GEC	neg	34	-0.66824	-2.27523	0	7.8486e-05	0.023	C5
GSE7764_IL15_TREATED_VS_CTRL_NK_CELL_24H_UP	T-ALL-TOTAL_5-GEC	neg	196	-0.498107	-2.27615	0	7.88139e-05	0.023	C7
HP_PURE_RED_CELL_APLASIA	T-ALL-TOTAL_5-GEC	neg	26	-0.715169	-2.2774	0	7.89238e-05	0.023	C5
GOBP_METAPHASE_PLATE_CONGRESSION	T-ALL-TOTAL_5-GEC	neg	67	-0.587087	-2.27886	0	7.91446e-05	0.023	C5
GSE1460_INTRATHYMIC_T_PROGENITOR_VS_NAIVE_CD4_TCELL_CORD_BLOOD_UP	T-ALL-TOTAL_5-GEC	neg	197	-0.491037	-2.27902	0	7.92554e-05	0.023	C7
REACTOME_INTERACTIONS_OF_VPR_WITH_HOST_CELLULAR_PROTEINS	T-ALL-TOTAL_5-GEC	neg	36	-0.662436	-2.2796	0	7.93666e-05	0.023	C2
NADERI_BREAST_CANCER_PROGNOSIS_UP	T-ALL-TOTAL_5-GEC	neg	50	-0.611371	-2.28159	0	7.94781e-05	0.023	C2
REACTOME_LAGGING_STRAND_SYNTHESIS	T-ALL-TOTAL_5-GEC	neg	20	-0.754566	-2.27114	0	8.14395e-05	0.024	C2
HP_INCREASED_SERUM_LACTATE	T-ALL-TOTAL_5-GEC	neg	165	-0.517695	-2.27201	0	8.1552e-05	0.024	C5
REACTOME_SUMOYLATION_OF_UBIQUITINYLATION_PROTEINS	T-ALL-TOTAL_5-GEC	neg	38	-0.648587	-2.27302	0	8.16648e-05	0.024	C2
PUJANA_BREAST_CANCER_LIT_INT_NETWORK	T-ALL-TOTAL_5-GEC	neg	100	-0.543314	-2.27312	0	8.17779e-05	0.024	C2
GOBP_CLEAVAGE_INVOLVED_IN_RRNA_PROCESSING	T-ALL-TOTAL_5-GEC	neg	27	-0.702115	-2.26715	0	8.44377e-05	0.025	C5
GOBP_ESTABLISHMENT_OF_PROTEIN_LOCALIZATION_TO_TELOMERE	T-ALL-TOTAL_5-GEC	neg	17	-0.793135	-2.26773	0	8.45537e-05	0.025	C5
REACTOME_RECOGNITION_OF_DNA_DAMAGE_BY_PCNA_CONTAINING_REPLICATION_COMPLEX	T-ALL-TOTAL_5-GEC	neg	30	-0.688404	-2.265	0	9.05578e-05	0.027	C2
REACTOME_STABILIZATION_OF_P53	T-ALL-TOTAL_5-GEC	neg	57	-0.607137	-2.2651	0	9.06812e-05	0.027	C2
REACTOME_NS1_MEDIATED_EFFECTS_ON_HOST_PATHWAYS	T-ALL-TOTAL_5-GEC	neg	39	-0.628262	-2.26535	0	9.08049e-05	0.027	C2
REACTOME_UNWINDING_OF_DNA	T-ALL-TOTAL_5-GEC	neg	12	-0.870796	-2.26572	0	9.09289e-05	0.027	C2
REACTOME_TELOMERE_C_STRAND_LAGGING_STRAND_SYNTHESIS	T-ALL-TOTAL_5-GEC	neg	34	-0.675387	-2.26608	0	9.10533e-05	0.027	C2
TURASHVILI_BREAST_DUCTAL_CARCINOMA_VS_DUCTAL_NORMAL_UP	T-ALL-TOTAL_5-GEC	neg	46	-0.623058	-2.26612	0	9.1178e-05	0.027	C2
GSE12845_NAIVE_VS_PRE_GC_TONSIL_BCELL_DN	T-ALL-TOTAL_5-GEC	neg	193	-0.52868	-2.25673	0	9.30977e-05	0.028	C7
FISCHER_G2_M_CELL_CYCLE	T-ALL-TOTAL_5-GEC	neg	232	-0.488695	-2.25741	0	9.32233e-05	0.028	C2
NIKOLSKY_BREAST_CANCER_7P15_AMPLICON	T-ALL-TOTAL_5-GEC	neg	11	-0.892586	-2.25886	0	9.33493e-05	0.028	C2
HP_ABNORMAL_CSF_METABOLITE_LEVEL	T-ALL-TOTAL_5-GEC	neg	102	-0.529799	-2.26017	0	9.37293e-05	0.028	C5
GSE17974_0H_VS_12H_IN_VITRO_ACT_CD4_TCELL_DN	T-ALL-TOTAL_5-GEC	neg	194	-0.521455	-2.26375	0	9.38566e-05	0.028	C7
GSE3982_NKCELL_VS_TH2_DN	T-ALL-TOTAL_5-GEC	neg	194	-0.502086	-2.25494	0	9.58125e-05	0.029	C7
KALMA_E2F1_TARGETS	T-ALL-TOTAL_5-GEC	neg	11	-0.8607	-2.25495	0	9.5941e-05	0.029	C2
REACTOME_MITOTIC_PROMETAPHASE	T-ALL-TOTAL_5-GEC	neg	201	-0.491744	-2.25558	0	9.60698e-05	0.029	C2
REACTOME_DISEASES_OF_DNA_REPAIR	T-ALL-TOTAL_5-GEC	neg	34	-0.678303	-2.256	0	9.61989e-05	0.029	C2
HP_MALIGNANT_GENITOURINARY_TRACT_TUMOR	T-ALL-TOTAL_5-GEC	neg	27	-0.719843	-2.25602	0	9.63284e-05	0.029	C5
GLASS_IGF2BP1_CLIP_TARGETS_KNOCKDOWN_DN	T-ALL-TOTAL_5-GEC	neg	113	-0.522185	-2.25149	0	9.88225e-05	0.03	C2
REACTOME_NUCLEOTIDE_BIOSYNTHESIS	T-ALL-TOTAL_5-GEC	neg	12	-0.843136	-2.25292	0	9.89544e-05	0.03	C2
SMID_BREAST_CANCER_LUMINAL_A_DN	T-ALL-TOTAL_5-GEC	neg	18	-0.783454	-2.25338	0	9.90867e-05	0.03	C2
GOCC_DNA_REPLICATION_PREINITIATION_COMPLEX	T-ALL-TOTAL_5-GEC	neg	12	-0.855359	-2.25076	0	0.000105183	0.032	C5
REACTOME_AUF1_HNRNP_D0_BINDS_AND_DESTABILIZES_MRNA	T-ALL-TOTAL_5-GEC	neg	55	-0.588682	-2.24339	0	0.00010769	0.033	C2
WP_DNA_MISMATCH_REPAIR	T-ALL-TOTAL_5-GEC	neg	23	-0.728094	-2.24633	0	0.000107832	0.033	C2
VECCHI_GASTRIC_CANCER_EARLY_UP	T-ALL-TOTAL_5-GEC	neg	430	-0.43735	-2.24657	0	0.000107975	0.033	C2
HP_PYRIDOXINE_RESPONSIVE_SIDEROBLASTIC_ANEMIA	T-ALL-TOTAL_5-GEC	neg	23	-0.719843	-2.24841	0	0.000108118	0.033	C5
GOBP_TELOMERASE_RNA_LOCALIZATION	T-ALL-TOTAL_5-GEC	neg	19	-0.771701	-2.24844	0	0.000108261	0.033	C5
GOMF_DNA_REPLICATION_ORIGIN_BINDING	T-ALL-TOTAL_5-GEC	neg	16	-0.813906	-2.24896	0	0.000108405	0.033	C5
GSE9878_CTRL_VS_EBF_TRANSDUCED_PAX5_KO_PRO_BCELL_DN	T-ALL-TOTAL_5-GEC	neg	193	-0.470472	-2.24154	0	0.000120772	0.037	C7
GSE7568_IL4_TGFB_DEXAMETHASONE_VS_IL4_TGFB_TREATED_MACROPHAGE_UP	T-ALL-TOTAL_5-GEC	neg	164	-0.50376	-2.23914	0	0.000143362	0.044	C7
DESERT_STEM_CELL_HEPATOCELLULAR_CARCINOMA_SUBCLASS_UP	T-ALL-TOTAL_5-GEC	neg	237	-0.441061	-2.23791	0	0.00014622	0.045	C2
GOBP_PSEUDOURIDINE_SYNTHESIS	T-ALL-TOTAL_5-GEC	neg	18	-0.778798	-2.23825	0	0.000146412	0.045	C5
GOBP_NUCLEOBASE_BIOSYNTHETIC_PROCESS	T-ALL-TOTAL_5-GEC	neg	19	-0.751569	-2.23501	0	0.000148888	0.046	C5
WP_NUCLEOTIDE_EXCISION_REPAIR_IN_XERODERMA_PIGMENTOSUM	T-ALL-TOTAL_5-GEC	neg	59	-0.580008	-2.23548	0	0.000149082	0.046	C2
KIM_MYC_AMPLIFICATION_TARGETS_UP	T-ALL-TOTAL_5-GEC	neg	198	-0.493707	-2.23568	0	0.000149277	0.046	C2
REACTOME_RESOLUTION_OF_D_LOOP_STRUCTURES_THROUGH_SYNTHESIS_DEPENDENT_STRAND_ANNEALING_SDSA	T-ALL-TOTAL_5-GEC	neg	26	-0.708858	-2.23201	0	0.000151267	0.047	C2
REACTOME_HDR_THROUGH_HOMOLOGOUS_RECOMBINATION_HRR	T-ALL-TOTAL_5-GEC	neg	67	-0.566887	-2.23264	0	0.000151661	0.047	C2
REACTOME_PROCESSING_OF_DNA_DOUBLE_STRAND_BREAK_ENDS	T-ALL-TOTAL_5-GEC	neg	64	-0.578197	-2.23317	0	0.000151859	0.047	C2
GOBP_DNA_REPLICATION_INDEPENDENT_CHROMATIN_ORGANIZATION	T-ALL-TOTAL_5-GEC	neg	18	-0.770206	-2.23105	0	0.000153869	0.048	C5
HP_NEOPLASM_OF_THE_COLON	T-ALL-TOTAL_5-GEC	neg	79	-0.549732	-2.23117	0	0.000154068	0.048	C5
LY_AGING_MIDDLE_DN	T-ALL-TOTAL_5-GEC	neg	15	-0.812034	-2.2314	0	0.000154268	0.048	C2
LY_AGING_OLD_DN	T-ALL-TOTAL_5-GEC	neg	54	-0.575993	-2.22891	0	0.000156724	0.049	C2
PID_BARD1_PATHWAY	T-ALL-TOTAL_5-GEC	neg	29	-0.694147	-2.22899	0	0.000156926	0.049	C2
REACTOME_TRANSPORT_OF_MATURE_MRNAS_DERIVED_FROM_INTRONLESS_TRANSCRIPTS	T-ALL-TOTAL_5-GEC	neg	42	-0.611031	-2.22501	0	0.000162412	0.051	C2
GOBP_PEPTIDE_ANTIGEN_ASSEMBLY_WITH_MHC_PROTEIN_COMPLEX	T-ALL-TOTAL_5-GEC	neg	18	-0.763343	-2.22621	0	0.000162621	0.051	C5
GSE24634_IL4_VS_CTRL_TREATED_NAIVE_CD4_TCELL_DAY7_UP	T-ALL-TOTAL_5-GEC	neg	191	-0.489492	-2.22744	0	0.000162831	0.051	C7
HP_BICORNUATE_UTERUS	T-ALL-TOTAL_5-GEC	neg	49	-0.612268	-2.22046	0	0.000177989	0.056	C5
GOBP_MATURATION_OF_SSU_RRNA	T-ALL-TOTAL_5-GEC	neg	47	-0.613908	-2.21971	0	0.000180651	0.057	C5
WP_NUCLEOTIDE_EXCISION_REPAIR	T-ALL-TOTAL_5-GEC	neg	44	-0.623403	-2.21974	0	0.000180883	0.057	C2
GSE31082_DN_VS_DP_THYMOCYTE_UP	T-ALL-TOTAL_5-GEC	neg	193	-0.490589	-2.21567	0	0.000183108	0.058	C7
GOBP_DOUBLE_STRAND_BREAK_REPAIR_VIA_BREAK_INDUCED_REPLICATION	T-ALL-TOTAL_5-GEC	neg	12	-0.842981	-2.21748	0	0.000183342	0.058	C5
GSE21063_CTRL_VS_ANTI_IGM_STIM_BCELL_NFATC1_KO_8H_DN	T-ALL-TOTAL_5-GEC	neg	192	-0.494161	-2.21865	0	0.000183576	0.058	C7
GOMF_LIGASE_ACTIVITY_FORMING_CARBON_OXYGEN_BONDS	T-ALL-TOTAL_5-GEC	neg	22	-0.736423	-2.21404	0	0.000185988	0.059	C5
REACTOME_DNA_DOUBLE_STRAND_BREAK_REPAIR	T-ALL-TOTAL_5-GEC	neg	133	-0.505971	-2.21322	0	0.000192013	0.061	C2
GARCIA_TARGETS_OF_FLI1_AND_DAX1_DN	T-ALL-TOTAL_5-GEC	neg	161	-0.494958	-2.21052	0	0.000213401	0.067	C2
GSE14415_ACT_VS_CTRL_NATURAL_TREG_UP	T-ALL-TOTAL_5-GEC	neg	176	-0.484467	-2.20991	0	0.000216279	0.068	C7
KAUFFMANN_DNA_REPAIR_GENES	T-ALL-TOTAL_5-GEC	neg	227	-0.459279	-2.20656	0	0.000231483	0.072	C2
KAUFFMANN_DNA_REPLICATION_GENES	T-ALL-TOTAL_5-GEC	neg	145	-0.495768	-2.204	0	0.000233789	0.073	C2
GSE41867_DAY6_VS_DAY8_LCMV_ARMSTRONG_EFFECTOR_CD8_TCELL_DN	T-ALL-TOTAL_5-GEC	neg	196	-0.471329	-2.20416	0	0.000234083	0.073	C7
GOCC_OUTER_KINETOCHORE	T-ALL-TOTAL_5-GEC	neg	12	-0.853182	-2.20445	0	0.000234378	0.073	C5
GOBP_SISTER_CHROMATID_SEGREGATION	T-ALL-TOTAL_5-GEC	neg	204	-0.490572	-2.19884	0	0.000241566	0.076	C5
GSE13547_WT_VS_ZFX_KO_BCELL_ANTI_IGM_STIM_2H_UP	T-ALL-TOTAL_5-GEC	neg	171	-0.497621	-2.19915	0	0.000241868	0.076	C7
GSE28726_NAIVE_CD4_TCELL_VS_NAIVE_VA24NEG_NKTCELL_UP	T-ALL-TOTAL_5-GEC	neg	197	-0.480814	-2.19839	0	0.000244344	0.077	C7
GOMF_NADH_DEHYDROGENASE_ACTIVITY	T-ALL-TOTAL_5-GEC	neg	38	-0.644562	-2.19807	0	0.000246844	0.078	C5
GSE25088_WT_VS_STAT6_KO_MACROPHAGE_DN	T-ALL-TOTAL_5-GEC	neg	194	-0.488623	-2.19808	0	0.000247152	0.078	C7
REACTOME_PCNA_DEPENDENT_LONG_PATCH_BASE_EXCISION_REPAIR	T-ALL-TOTAL_5-GEC	neg	21	-0.710853	-2.19628	0	0.00026445	0.084	C2
REACTOME_CYCLIN_A_B1_B2_ASSOCIATED_EVENTS_DURING_G2_M_TRANSITION	T-ALL-TOTAL_5-GEC	neg	25	-0.693471	-2.19661	0	0.000264779	0.084	C2
CHIANG_LIVER_CANCER_SUBCLASS_PROLIFERATION_UP	T-ALL-TOTAL_5-GEC	neg	176	-0.471487	-2.19527	0	0.000266523	0.085	C2
GOBP_MITOTIC_METAPHASE_PLATE_CONGRESSION	T-ALL-TOTAL_5-GEC	neg	53	-0.591709	-2.19533	0	0.000266853	0.085	C5
REACTOME_TRNA_PROCESSING_IN_THE_NUCLEUS	T-ALL-TOTAL_5-GEC	neg	58	-0.571471	-2.19602	0	0.000267184	0.085	C2
GOBP_RIBOSOMAL_SMALL_SUBUNIT_ASSEMBLY	T-ALL-TOTAL_5-GEC	neg	18	-0.748993	-2.19313	0	0.000281358	0.09	C5
HP_DECREASED_ACTIVITY_OF_MITOCHONDRIAL_COMPLEX_I	T-ALL-TOTAL_5-GEC	neg	49	-0.587614	-2.1895	0	0.000314443	0.1	C5
MOROSETTI_FACIOSCAPULOHUMERAL_MUSCULAR_DISTROPHY_UP	T-ALL-TOTAL_5-GEC	neg	19	-0.757507	-2.18766	0	0.000323188	0.102	C2
HP_ERYTHROID_HYPOPLASIA	T-ALL-TOTAL_5-GEC	neg	26	-0.713585	-2.18693	0	0.000331521	0.105	C5
REACTOME_RESOLUTION_OF_AP_SITES_VIA_THE_MULTIPLE_NUCLEOTIDE_PATCH_REPLACEMENT_PATHWAY	T-ALL-TOTAL_5-GEC	neg	24	-0.706494	-2.18661	0	0.000334138	0.106	C2
GOBP_MATURATION_OF_5_8S_RRNA_FROM_TRICISTRONIC_RRNA_TRANSCRIPT_SSU_RRNA_5_8S_RRNA_LSU_RRNA	T-ALL-TOTAL_5-GEC	neg	24	-0.707485	-2.18596	0	0.000342442	0.109	C5
REACTOME_HOMOLOGY_DIRECTED_REPAIR	T-ALL-TOTAL_5-GEC	neg	104	-0.534417	-2.18602	0	0.000342862	0.109	C2
KEGG_CELL_CYCLE	T-ALL-TOTAL_5-GEC	neg	124	-0.512804	-2.18461	0	0.000344611	0.11	C2
WP_TRANSLATION_FACTORS	T-ALL-TOTAL_5-GEC	neg	53	-0.589419	-2.18425	0	0.000353309	0.112	C2
WP_G1_TO_S_CELL_CYCLE_CONTROL	T-ALL-TOTAL_5-GEC	neg	64	-0.572823	-2.18168	0	0.000362013	0.115	C2
GSE22432_PDC_VS_TGFB1_TREATEDCOMMON_DC_PROGENITOR_UP	T-ALL-TOTAL_5-GEC	neg	189	-0.489482	-2.1812	0	0.000367635	0.117	C7
GOCC_PRECATALYTIC_SPLICEOSOME	T-ALL-TOTAL_5-GEC	neg	52	-0.583415	-2.18012	0	0.000376334	0.119	C5
WAKASUGI_HAVE_ZNF143_BINDING_SITES	T-ALL-TOTAL_5-GEC	neg	54	-0.588372	-2.17839	0	0.000378827	0.119	C2
REACTOME_TRANSPORT_OF_THE_SLBP_DEPENDANT_MATURE_MRNA	T-ALL-TOTAL_5-GEC	neg	35	-0.637928	-2.17447	0	0.00039604	0.125	C2
YAMASHITA_LIVER_CANCER_WITH_EPCAM_UP	T-ALL-TOTAL_5-GEC	neg	53	-0.567219	-2.17298	0	0.000398028	0.125	C2
GSE21670_UNTREATED_VS_TGFB_IL6_TREATED_CD4_TCELL_UP	T-ALL-TOTAL_5-GEC	neg	190	-0.472231	-2.17437	0	0.00039851	0.125	C7
GARGALOVIC_RESPONSE_TO_OXIDIZED_PHOSPHOLIPIDS_TURQUOISE_DN	T-ALL-TOTAL_5-GEC	neg	56	-0.595534	-2.16904	0	0.000439526	0.137	C2
GSE2405_S_AUREUS_VS_UNTREATED_NEUTROPHIL_DN	T-ALL-TOTAL_5-GEC	neg	195	-0.46851	-2.16781	0	0.000447319	0.14	C7
REACTOME_DUAL_INCISION_IN_TC_NER	T-ALL-TOTAL_5-GEC	neg	65	-0.55172	-2.16673	0	0.000452643	0.141	C2
GSE25085_FETAL_LIVER_VS_ADULT_BM_SP4_THYMIC_IMPLANT_DN	T-ALL-TOTAL_5-GEC	neg	194	-0.470047	-2.16334	0	0.000461305	0.145	C7
BERENJENO_TRANSFORMED_BY_RHOA_UP	T-ALL-TOTAL_5-GEC	neg	539	-0.450445	-2.16343	0	0.000461857	0.145	C2
REACTOME_MITOCHONDRIAL_TRNA_AMINOACYLATION	T-ALL-TOTAL_5-GEC	neg	18	-0.743008	-2.16357	0	0.00046241	0.145	C2
FURUKAWA_DUSP6_TARGETS_PCI35_DN	T-ALL-TOTAL_5-GEC	neg	72	-0.543648	-2.16372	0	0.000462965	0.145	C2
GSE22886_NEUTROPHIL_VS_DC_DN	T-ALL-TOTAL_5-GEC	neg	197	-0.482096	-2.16442	0	0.000463521	0.145	C7
REACTOME_THE_CITRIC_ACID_TCA_CYCLE_AND_RESPIRATORY_ELECTRON_TRANSPORT	T-ALL-TOTAL_5-GEC	neg	165	-0.46728	-2.16521	0	0.000464078	0.145	C2
REACTOME_DUAL_INCISION_IN_GG_NER	T-ALL-TOTAL_5-GEC	neg	41	-0.610518	-2.16135	0	0.000468447	0.147	C2
GSE24210_CTRL_VS_IL35_TREATED_TCONV_CD4_TCELL_DN	T-ALL-TOTAL_5-GEC	neg	193	-0.465742	-2.16157	0	0.000469006	0.147	C7
REACTOME_POLYMERASE_SWITCHING_ON_THE_C_STRAND_OF_THE_TELOMERE	T-ALL-TOTAL_5-GEC	neg	26	-0.653689	-2.16222	0	0.000469565	0.147	C2
GOCC_PROTEASOME_CORE_COMPLEX	T-ALL-TOTAL_5-GEC	neg	20	-0.707797	-2.1597	0	0.000470758	0.148	C5
GSE24574_BCL6_HIGH_VS_LOW_TFH_CD4_TCELL_DN	T-ALL-TOTAL_5-GEC	neg	197	-0.470788	-2.15844	0	0.000479064	0.151	C7
GOBP_MITOTIC_DNA_REPLICATION	T-ALL-TOTAL_5-GEC	neg	14	-0.778701	-2.15758	0	0.000490179	0.155	C5
RUIZ_TNC_TARGETS_DN	T-ALL-TOTAL_5-GEC	neg	141	-0.514149	-2.15693	0	0.000492553	0.156	C2
GSE17301_IFNA2_VS_IFNA5_STIM_ACD3_ACD28_ACT_CD8_TCELL_DN	T-ALL-TOTAL_5-GEC	neg	196	-0.465603	-2.15617	0	0.000499653	0.159	C7
GOMF_CATALYTIC_ACTIVITY_ACTING_ON_DNA	T-ALL-TOTAL_5-GEC	neg	218	-0.474169	-2.15634	0	0.000500244	0.159	C5
GSE14415_TCONV_VS_FOXP3_KO_INDUCED_TREG_UP	T-ALL-TOTAL_5-GEC	neg	165	-0.481281	-2.15642	0	0.000500836	0.159	C7
PID_ATR_PATHWAY	T-ALL-TOTAL_5-GEC	neg	38	-0.620704	-2.15466	0	0.000507685	0.162	C2
KEGG_AMINOACYL_TRNA_BIOSYNTHESIS	T-ALL-TOTAL_5-GEC	neg	22	-0.695159	-2.1534	0	0.000515177	0.163	C2
REACTOME_MEIOTIC_RECOMBINATION	T-ALL-TOTAL_5-GEC	neg	26	-0.669995	-2.15352	0	0.000515784	0.163	C2
HP_ABNORMALITY_OF_CHROMOSOME_STABILITY	T-ALL-TOTAL_5-GEC	neg	50	-0.571858	-2.15241	0	0.000520389	0.164	C5
SCIAN_CELL_CYCLE_TARGETS_OF_TP53_AND_TP73_DN	T-ALL-TOTAL_5-GEC	neg	22	-0.693223	-2.15023	0	0.0005273	0.165	C2
GOBP_REGULATION_OF_PROTEIN_LOCALIZATION_TO_CHROMOSOME_TELOMERIC_REGION	T-ALL-TOTAL_5-GEC	neg	13	-0.815957	-2.14953	0	0.000528958	0.165	C5
REACTOME_DEFECTIVE_CFTR_CAUSES_CYSTIC_FIBROSIS	T-ALL-TOTAL_5-GEC	neg	61	-0.565645	-2.14989	0	0.000529576	0.165	C2
REACTOME_EXPORT_OF_VIRAL_RIBONUCLEOPROTEINS_FROM_NUCLEUS	T-ALL-TOTAL_5-GEC	neg	32	-0.652814	-2.14876	0	0.000531255	0.166	C2
GOBP_PURINE_NUCLEOSIDE_MONOPHOSPHATE_BIOSYNTHETIC_PROCESS	T-ALL-TOTAL_5-GEC	neg	20	-0.707026	-2.14744	0	0.000541396	0.168	C5
GSE22886_NAIVE_BCELL_VS_NEUTROPHIL_UP	T-ALL-TOTAL_5-GEC	neg	194	-0.478124	-2.14718	0	0.000546676	0.17	C7
REACTOME_G0_AND_EARLY_G1	T-ALL-TOTAL_5-GEC	neg	27	-0.67189	-2.14661	0	0.000548269	0.171	C2
GSE19941_LPS_VS_LPS_AND_IL10_STIM_IL10_KO_MACROPHAGE_UP	T-ALL-TOTAL_5-GEC	neg	177	-0.45788	-2.14705	0	0.000548906	0.171	C7
HP_CHROMOSOME_BREAKAGE	T-ALL-TOTAL_5-GEC	neg	29	-0.636447	-2.14642	0	0.000553317	0.173	C5
GSE4142_NAIVE_VS_GC_BCELL_DN	T-ALL-TOTAL_5-GEC	neg	191	-0.46782	-2.14594	0	0.000555509	0.174	C7
GOCC_MITOCHONDRIAL_MATRIX	T-ALL-TOTAL_5-GEC	neg	460	-0.432191	-2.14566	0	0.00055777	0.175	C5
GSE25088_WT_VS_STAT6_KO_MACROPHAGE_IL4_STIM_DN	T-ALL-TOTAL_5-GEC	neg	194	-0.468029	-2.144	0	0.000573551	0.18	C7
GOBP_NUCLEAR_CHROMOSOME_SEGREGATION	T-ALL-TOTAL_5-GEC	neg	283	-0.443447	-2.14416	0	0.000574213	0.18	C5
HP_ABNORMALITY_OF_THE_MITOCHONDRION	T-ALL-TOTAL_5-GEC	neg	159	-0.474313	-2.1433	0	0.000577973	0.181	C5
REACTOME_POLO_LIKE_KINASE_MEDIATED_EVENTS	T-ALL-TOTAL_5-GEC	neg	16	-0.754739	-2.14361	0	0.000578639	0.181	C2
GSE2770_UNTREATED_VS_IL4_TREATED_ACT_CD4_TCELL_48H_DN	T-ALL-TOTAL_5-GEC	neg	196	-0.486945	-2.14131	0	0.000599856	0.188	C7
WU_APOPTOSIS_BY_CDKN1A_VIA_TP53	T-ALL-TOTAL_5-GEC	neg	51	-0.571178	-2.1396	0	0.000613494	0.192	C2
GOBP_GMP_BIOSYNTHETIC_PROCESS	T-ALL-TOTAL_5-GEC	neg	14	-0.770226	-2.13903	0	0.000615662	0.192	C5
GOMF_DNA_SECONDARY_STRUCTURE_BINDING	T-ALL-TOTAL_5-GEC	neg	35	-0.618284	-2.13855	0	0.000626305	0.196	C5
REACTOME_RESOLUTION_OF_SISTER_CHROMATID_COHESION	T-ALL-TOTAL_5-GEC	neg	125	-0.503622	-2.13798	0	0.00063405	0.197	C2
GSE24634_TREG_VS_TCONV_POST_DAY3_IL4_CONVERSION_UP	T-ALL-TOTAL_5-GEC	neg	194	-0.464537	-2.13629	0	0.000639601	0.199	C7
GOBP_PROTEIN_LOCALIZATION_TO_CHROMOSOME_CENTROMERIC_REGION	T-ALL-TOTAL_5-GEC	neg	25	-0.66963	-2.13686	0	0.00064033	0.199	C5
REACTOME_CYCLIN_A_CDK2_ASSOCIATED_EVENTS_AT_S_PHASE_ENTRY	T-ALL-TOTAL_5-GEC	neg	85	-0.523714	-2.13584	0	0.000650148	0.203	C2
GOBP_AEROBIC_RESPIRATION	T-ALL-TOTAL_5-GEC	neg	168	-0.477894	-2.1356	0	0.000654357	0.204	C5
GSE17974_0H_VS_48H_IN_VITRO_ACT_CD4_TCELL_DN	T-ALL-TOTAL_5-GEC	neg	192	-0.474709	-2.13563	0	0.000655101	0.204	C7
REACTOME_DNA_DAMAGE_BYPASS	T-ALL-TOTAL_5-GEC	neg	48	-0.594369	-2.13494	0	0.000659293	0.206	C2
THAKAR_PBMC_INACTIVATED_INFLUENZA_AGE_70PLS_NONRESPONDER_2DY_UP	T-ALL-TOTAL_5-GEC	neg	107	-0.512028	-2.13411	0	0.000663372	0.208	C7
GOBP_MITOTIC_CHROMOSOME_CONDENSATION	T-ALL-TOTAL_5-GEC	neg	18	-0.717299	-2.13419	0	0.000664123	0.208	C5
WP_CELL_CYCLE	T-ALL-TOTAL_5-GEC	neg	122	-0.500267	-2.13386	0	0.000668182	0.209	C2
GOBP_MATURATION_OF_LSU_RRNA_FROM_TRICISTRONIC_RRNA_TRANSCRIPT_SSU_RRNA_5_8S_RRNA_LSU_RRNA	T-ALL-TOTAL_5-GEC	neg	15	-0.775964	-2.13327	0	0.00067872	0.213	C5
HP_MYELODYSPLASIA	T-ALL-TOTAL_5-GEC	neg	102	-0.508136	-2.13112	0	0.000699502	0.219	C5
GSE40274_CTRL_VS_FOXP3_TRANSDUCED_ACTIVATED_CD4_TCELL_UP	T-ALL-TOTAL_5-GEC	neg	197	-0.477439	-2.13051	0	0.000701586	0.22	C7
HP_MORPHOLOGICAL_ABNORMALITY_OF_THE_MIDDLE_EAR	T-ALL-TOTAL_5-GEC	neg	28	-0.6484	-2.12936	0	0.000710396	0.222	C5
HP_ABSENT_TESTIS	T-ALL-TOTAL_5-GEC	neg	25	-0.668834	-2.1294	0	0.000711193	0.222	C5
KEGG_PROTEASOME	T-ALL-TOTAL_5-GEC	neg	44	-0.591111	-2.12957	0	0.000711993	0.222	C2
GOBP_CENTROMERE_COMPLEX_ASSEMBLY	T-ALL-TOTAL_5-GEC	neg	29	-0.650128	-2.1273	0	0.000734416	0.228	C5
GOMF_RNA_POLYMERASE_ACTIVITY	T-ALL-TOTAL_5-GEC	neg	39	-0.614396	-2.12385	0	0.00075769	0.237	C5
GSE3982_NKCELL_VS_TH1_DN	T-ALL-TOTAL_5-GEC	neg	197	-0.447407	-2.12428	0	0.000758537	0.237	C7
KAECH_DAY8_EFF_VS_DAY15_EFF_CD8_TCELL_UP	T-ALL-TOTAL_5-GEC	neg	199	-0.462857	-2.12234	0	0.000773172	0.243	C7
REACTOME_NEGATIVE_REGULATION_OF_NOTCH4_SIGNALING	T-ALL-TOTAL_5-GEC	neg	54	-0.574768	-2.12159	0	0.000775087	0.244	C2
REACTOME_CONDENSATION_OF_PROMETAPHASE_CHROMOSOMES	T-ALL-TOTAL_5-GEC	neg	11	-0.812939	-2.1213	0	0.000779789	0.245	C2
GSE24634_TEFF_VS_TCONV_DAY3_IN_CULTURE_UP	T-ALL-TOTAL_5-GEC	neg	197	-0.482537	-2.12074	0	0.000780781	0.246	C7
MORI_PRE_BI_LYMPHOCYTE_UP	T-ALL-TOTAL_5-GEC	neg	78	-0.52625	-2.12091	0	0.000781649	0.246	C2
GOCC_DNA_PACKAGING_COMPLEX	T-ALL-TOTAL_5-GEC	neg	43	-0.490154	-1.76766	0	0.0290984	1	C5
JAATINEN_HEMATOPOIETIC_STEM_CELL_UP	T-ALL-TOTAL_5-GEC	neg	309	-0.307171	-1.46808	0	0.136091	1	C2
HISTONE_GENES	T-ALL-TOTAL_5-GEC	neg	87	-0.229184	-0.927732	0.712644	0.679127	1	CUSTOM
REACTOME_METABOLISM_OF_RNA	T-ALL-TOTAL_5-GEC	neg	664	-0.538792			1	0	C2
SCHERER_PBMC_APSV_WETVAX_AGE_18_32YO_2_TO_4DY_UP	T-ALL-TOTAL_5-GEC	pos	62	0.737082	2.14546	0	0	0	C7
ERWIN_COHEN_BLOOD_TC_83_AGE_23_48YO_VACCINATED_VS_CONTROL_2DY_UP	T-ALL-TOTAL_5-GEC	pos	115	0.664019	2.07874	0	0.000196835	0.001	C7
PICCALUGA_ANGIOIMMUNOBLASTIC_LYMPHOMA_DN	T-ALL-TOTAL_5-GEC	pos	132	0.643068	2.04751	0	0.000315596	0.002	C2
HALLMARK_TNFA_SIGNALING_VIA_NFKB	T-ALL-TOTAL_5-GEC	pos	199	0.640228	2.09872	0	0.000393669	0.001	H
GSE36891_POLYIC_TLR3_VS_PAM_TLR2_STIM_PERITONEAL_MACROPHAGE_UP	T-ALL-TOTAL_5-GEC	pos	150	0.618106	1.99823	0	0.000649944	0.014	C7
PHONG_TNF_TARGETS_UP	T-ALL-TOTAL_5-GEC	pos	63	0.675863	2.00482	0	0.000684138	0.013	C2
GSE17974_0H_VS_24H_IN_VITRO_ACT_CD4_TCELL_UP	T-ALL-TOTAL_5-GEC	pos	189	0.613849	2.00743	0	0.000728551	0.012	C7
NAGASHIMA_EGF_SIGNALING_UP	T-ALL-TOTAL_5-GEC	pos	55	0.690607	2.00597	0	0.000733005	0.013	C2
GSE22886_NAIVE_BCELL_VS_NEUTROPHIL_DN	T-ALL-TOTAL_5-GEC	pos	194	0.611571	1.99023	0	0.000788984	0.019	C7
HOWARD_PBMC_INACT_MONOV_INFLUENZA_A_INDONESIA_05_2005_H5N1_AGE_19_39YO_AS03_ADJUVANT_VS_BUFFER_1DY_UP	T-ALL-TOTAL_5-GEC	pos	363	0.599573	2.00979	0	0.000789263	0.012	C7
QIU_PBMC_HEPTATITIS_B_SURFACE_ANTIGEN_AGE_UNDER50_NON_RESPONDERS_VS_RESPONDERS_0DY_UP	T-ALL-TOTAL_5-GEC	pos	19	0.828843	2.01114	0	0.000789306	0.011	C7
BLANCO_MELO_COVID19_SARS_COV_2_POS_PATIENT_LUNG_TISSUE_UP	T-ALL-TOTAL_5-GEC	pos	166	0.618154	2.01232	0	0.000789444	0.01	C2
HAHTOLA_MYCOSIS_FUNGOIDES_CD4_UP	T-ALL-TOTAL_5-GEC	pos	59	0.668891	1.99054	0	0.000832816	0.019	C2
HOWARD_DENDRITIC_CELL_INACT_MONOV_INFLUENZA_A_INDONESIA_05_2005_H5N1_AGE_18_49YO_1DY_UP	T-ALL-TOTAL_5-GEC	pos	153	0.626979	2.01514	0	0.00087716	0.01	C7
HECKER_IFNB1_TARGETS	T-ALL-TOTAL_5-GEC	pos	91	0.654072	2.01922	0	0.000888277	0.009	C2
GOCC_SPECIFIC_GRANULE_LUMEN	T-ALL-TOTAL_5-GEC	pos	62	0.672408	1.97999	0	0.000986411	0.025	C5
HOWARD_NEUTROPHIL_INACT_MONOV_INFLUENZA_A_INDONESIA_05_2005_H5N1_AGE_18_49YO_3DY_UP	T-ALL-TOTAL_5-GEC	pos	119	0.637013	2.01956	0	0.00101517	0.009	C7
RHEIN_ALL_GLUCOCORTICOID_THERAPY_UP	T-ALL-TOTAL_5-GEC	pos	75	0.663883	2.02041	0	0.00105242	0.008	C2
QIU_PBMC_HEPTATITIS_B_SURFACE_ANTIGEN_AGE_UNDER50_NON_RESPONDERS_VS_RESPONDERS_7DY_UP	T-ALL-TOTAL_5-GEC	pos	32	0.739144	1.97053	0	0.001098	0.032	C7
NAGASHIMA_NRG1_SIGNALING_UP	T-ALL-TOTAL_5-GEC	pos	171	0.6115	1.97154	0	0.00120257	0.032	C2
MATSUMIYA_PBMC_MODIFIED_VACCINIA_ANKARA_VACCINE_AGE_18_55YO_2DY_UP	T-ALL-TOTAL_5-GEC	pos	65	0.670201	1.96859	0	0.00131557	0.04	C7
BENNETT_SYSTEMIC_LUPUS_ERYTHEMATOSUS	T-ALL-TOTAL_5-GEC	pos	29	0.7577	1.9643	0	0.00154737	0.049	C2
UZONYI_RESPONSE_TO_LEUKOTRIENE_AND_THROMBIN	T-ALL-TOTAL_5-GEC	pos	35	0.718707	1.95293	0	0.00206496	0.065	C2
GSE29618_MONOCYTE_VS_PDC_DAY7_FLU_VACCINE_UP	T-ALL-TOTAL_5-GEC	pos	198	0.597082	1.94354	0	0.00239817	0.078	C7
KRIGE_AMINO_ACID_DEPRIVATION	T-ALL-TOTAL_5-GEC	pos	25	0.761846	1.9382	0	0.0026409	0.092	C2
FLETCHER_PBMC_BCG_10W_INFANT_PPD_STIMULATED_VS_UNSTIMULATED_10W_UP	T-ALL-TOTAL_5-GEC	pos	91	0.622832	1.92188	0	0.00386862	0.138	C7
HOWARD_MONOCYTE_INACT_MONOV_INFLUENZA_A_INDONESIA_05_2005_H5N1_AGE_18_49YO_1DY_UP	T-ALL-TOTAL_5-GEC	pos	220	0.590152	1.92006	0	0.00399879	0.147	C7
ERWIN_COHEN_BLOOD_VACCINE_TC_83_AGE_23_48YO_VACCINATED_VS_CONTROL_7DY_UP	T-ALL-TOTAL_5-GEC	pos	72	0.63727	1.91205	0	0.00432043	0.179	C7
WIERENGA_STAT5A_TARGETS_GROUP2	T-ALL-TOTAL_5-GEC	pos	54	0.656505	1.91595	0	0.00434258	0.161	C2
GOCC_SPECIFIC_GRANULE	T-ALL-TOTAL_5-GEC	pos	159	0.594558	1.91354	0	0.00441192	0.173	C5
XIE_ST_HSC_S1PR3_OE_UP	T-ALL-TOTAL_5-GEC	pos	181	0.585636	1.91249	0	0.00442126	0.178	C2
GRAHAM_CML_QUIESCENT_VS_NORMAL_DIVIDING_UP	T-ALL-TOTAL_5-GEC	pos	56	0.653125	1.91377	0	0.00449772	0.171	C2
GALINDO_IMMUNE_RESPONSE_TO_ENTEROTOXIN	T-ALL-TOTAL_5-GEC	pos	79	0.625141	1.9073	0	0.00463073	0.195	C2
QIU_PBMC_HEPTATITIS_B_SURFACE_ANTIGEN_AGE_UNDER50_NON_RESPONDERS_VS_RESPONDERS_3DY_UP	T-ALL-TOTAL_5-GEC	pos	15	0.825151	1.90093	0	0.00484779	0.234	C7
HOWARD_T_CELL_INACT_MONOV_INFLUENZA_A_INDONESIA_05_2005_H5N1_AGE_18_49YO_1DY_UP	T-ALL-TOTAL_5-GEC	pos	42	0.674301	1.90129	0	0.00490662	0.232	C7
GSE40666_STAT1_KO_VS_STAT4_KO_CD8_TCELL_WITH_IFNA_STIM_90MIN_DN	T-ALL-TOTAL_5-GEC	pos	177	0.583447	1.90165	0	0.00500707	0.231	C7
GSE18791_CTRL_VS_NEWCASTLE_VIRUS_DC_8H_DN	T-ALL-TOTAL_5-GEC	pos	190	0.584473	1.90179	0	0.00507304	0.228	C7
AMIT_EGF_RESPONSE_60_HELA	T-ALL-TOTAL_5-GEC	pos	45	0.675628	1.90265	0	0.00516251	0.228	C2
GSE2706_UNSTIM_VS_2H_LPS_AND_R848_DC_DN	T-ALL-TOTAL_5-GEC	pos	186	0.583314	1.9029	0	0.00523605	0.225	C7
GSE37301_HEMATOPOIETIC_STEM_CELL_VS_CD4_TCELL_UP	T-ALL-TOTAL_5-GEC	pos	170	0.256987	0.826062	0.858617	1	1	C7
NUYTTEN_EZH2_TARGETS_DN	T-ALL-TOTAL_MRD	neg	996	-0.522387	-2.36202	0	0	0	C2
LY_AGING_OLD_DN	T-ALL-TOTAL_MRD	neg	54	-0.731912	-2.36403	0	0	0	C2
REACTOME_HOMOLOGOUS_DNA_PAIRING_AND_STRAND_EXCHANGE	T-ALL-TOTAL_MRD	neg	42	-0.754385	-2.36565	0	0	0	C2
FRASOR_RESPONSE_TO_SERM_OR_FULVESTRANT_DN	T-ALL-TOTAL_MRD	neg	48	-0.744309	-2.37239	0	0	0	C2
REACTOME_PROCESSING_OF_CAPPED_INTRON_CONTAINING_PRE_MRNA	T-ALL-TOTAL_MRD	neg	241	-0.582337	-2.37667	0	0	0	C2
MOOTHA_VOXPHOS	T-ALL-TOTAL_MRD	neg	87	-0.664381	-2.37804	0	0	0	C2
GLASS_IGF2BP1_CLIP_TARGETS_KNOCKDOWN_DN	T-ALL-TOTAL_MRD	neg	113	-0.632895	-2.37886	0	0	0	C2
CHICAS_RB1_TARGETS_GROWING	T-ALL-TOTAL_MRD	neg	241	-0.578784	-2.38188	0	0	0	C2
CHIANG_LIVER_CANCER_SUBCLASS_UNANNOTATED_DN	T-ALL-TOTAL_MRD	neg	188	-0.598742	-2.38248	0	0	0	C2
RHODES_CANCER_META_SIGNATURE	T-ALL-TOTAL_MRD	neg	62	-0.7034	-2.38382	0	0	0	C2
REACTOME_MITOTIC_G2_G2_M_PHASES	T-ALL-TOTAL_MRD	neg	198	-0.586152	-2.38397	0	0	0	C2
MOREAUX_B_LYMPHOCYTE_MATURATION_BY_TACI_DN	T-ALL-TOTAL_MRD	neg	74	-0.668833	-2.35102	0	0	0	C2
ABRAMSON_INTERACT_WITH_AIRE	T-ALL-TOTAL_MRD	neg	41	-0.753266	-2.33327	0	0	0	C2
REACTOME_DNA_DOUBLE_STRAND_BREAK_REPAIR	T-ALL-TOTAL_MRD	neg	133	-0.619041	-2.33413	0	0	0	C2
REACTOME_RESPONSE_OF_EIF2AK4_GCN2_TO_AMINO_ACID_DEFICIENCY	T-ALL-TOTAL_MRD	neg	102	-0.638771	-2.3351	0	0	0	C2
MORI_EMU_MYC_LYMPHOMA_BY_ONSET_TIME_UP	T-ALL-TOTAL_MRD	neg	109	-0.628581	-2.33724	0	0	0	C2
REACTOME_DEPOSITION_OF_NEW_CENPA_CONTAINING_NUCLEOSOMES_AT_THE_CENTROMERE	T-ALL-TOTAL_MRD	neg	28	-0.808625	-2.33736	0	0	0	C2
REACTOME_DNA_REPAIR	T-ALL-TOTAL_MRD	neg	285	-0.564964	-2.33859	0	0	0	C2
REACTOME_TELOMERE_C_STRAND_LAGGING_STRAND_SYNTHESIS	T-ALL-TOTAL_MRD	neg	34	-0.771703	-2.34007	0	0	0	C2
NAKAYAMA_SOFT_TISSUE_TUMORS_PCA2_UP	T-ALL-TOTAL_MRD	neg	88	-0.659363	-2.34294	0	0	0	C2
WP_ELECTRON_TRANSPORT_CHAIN_OXPHOS_SYSTEM_IN_MITOCHONDRIA	T-ALL-TOTAL_MRD	neg	92	-0.654937	-2.34471	0	0	0	C2
RUIZ_TNC_TARGETS_DN	T-ALL-TOTAL_MRD	neg	141	-0.614728	-2.34564	0	0	0	C2
FOURNIER_ACINAR_DEVELOPMENT_LATE_2	T-ALL-TOTAL_MRD	neg	278	-0.562738	-2.35406	0	0	0	C2
REACTOME_METABOLISM_OF_RNA	T-ALL-TOTAL_MRD	neg	664	-0.538552	-2.38671	0	0	0	C2
REACTOME_RESPIRATORY_ELECTRON_TRANSPORT	T-ALL-TOTAL_MRD	neg	93	-0.662822	-2.39434	0	0	0	C2
BURTON_ADIPOGENESIS_PEAK_AT_16HR	T-ALL-TOTAL_MRD	neg	41	-0.773035	-2.43371	0	0	0	C2
LEE_DOUBLE_POLAR_THYMOCYTE	T-ALL-TOTAL_MRD	neg	27	-0.86781	-2.4356	0	0	0	C2
GREENBAUM_E2A_TARGETS_UP	T-ALL-TOTAL_MRD	neg	31	-0.825235	-2.44084	0	0	0	C2
KEGG_DNA_REPLICATION	T-ALL-TOTAL_MRD	neg	36	-0.805844	-2.44469	0	0	0	C2
REACTOME_ACTIVATION_OF_THE_PRE_REPLICATIVE_COMPLEX	T-ALL-TOTAL_MRD	neg	33	-0.82321	-2.44488	0	0	0	C2
REICHERT_MITOSIS_LIN9_TARGETS	T-ALL-TOTAL_MRD	neg	27	-0.864318	-2.44708	0	0	0	C2
BASAKI_YBX1_TARGETS_UP	T-ALL-TOTAL_MRD	neg	282	-0.590485	-2.45237	0	0	0	C2
WP_CYTOPLASMIC_RIBOSOMAL_PROTEINS	T-ALL-TOTAL_MRD	neg	90	-0.675391	-2.45964	0	0	0	C2
RHODES_UNDIFFERENTIATED_CANCER	T-ALL-TOTAL_MRD	neg	66	-0.720973	-2.45999	0	0	0	C2
FERRANDO_T_ALL_WITH_MLL_ENL_FUSION_DN	T-ALL-TOTAL_MRD	neg	87	-0.681394	-2.43235	0	0	0	C2
REACTOME_ACTIVATION_OF_ATR_IN_RESPONSE_TO_REPLICATION_STRESS	T-ALL-TOTAL_MRD	neg	37	-0.791763	-2.43223	0	0	0	C2
TANG_SENESCENCE_TP53_TARGETS_DN	T-ALL-TOTAL_MRD	neg	55	-0.739472	-2.42723	0	0	0	C2
REACTOME_RESPIRATORY_ELECTRON_TRANSPORT_ATP_SYNTHESIS_BY_CHEMIOSMOTIC_COUPLING_AND_HEAT_PRODUCTION_BY_UNCOUPLING_PROTEINS	T-ALL-TOTAL_MRD	neg	114	-0.657003	-2.42704	0	0	0	C2
TIEN_INTESTINE_PROBIOTICS_24HR_UP	T-ALL-TOTAL_MRD	neg	549	-0.550037	-2.39805	0	0	0	C2
VILLANUEVA_LIVER_CANCER_KRT19_UP	T-ALL-TOTAL_MRD	neg	167	-0.61738	-2.39977	0	0	0	C2
ZHANG_BREAST_CANCER_PROGENITORS_UP	T-ALL-TOTAL_MRD	neg	427	-0.561502	-2.40185	0	0	0	C2
BENPORATH_CYCLING_GENES	T-ALL-TOTAL_MRD	neg	631	-0.541933	-2.40487	0	0	0	C2
STEIN_ESRRA_TARGETS_RESPONSIVE_TO_ESTROGEN_DN	T-ALL-TOTAL_MRD	neg	41	-0.772957	-2.40843	0	0	0	C2
BOYAULT_LIVER_CANCER_SUBCLASS_G3_UP	T-ALL-TOTAL_MRD	neg	187	-0.604175	-2.41422	0	0	0	C2
WU_APOPTOSIS_BY_CDKN1A_VIA_TP53	T-ALL-TOTAL_MRD	neg	51	-0.746672	-2.41517	0	0	0	C2
REACTOME_MITOCHONDRIAL_TRANSLATION	T-ALL-TOTAL_MRD	neg	94	-0.664432	-2.41551	0	0	0	C2
REACTOME_HOMOLOGY_DIRECTED_REPAIR	T-ALL-TOTAL_MRD	neg	104	-0.664472	-2.42415	0	0	0	C2
REACTOME_CDT1_ASSOCIATION_WITH_THE_CDC6_ORC_ORIGIN_COMPLEX	T-ALL-TOTAL_MRD	neg	59	-0.685341	-2.32914	0	0	0	C2
REACTOME_MRNA_SPLICING	T-ALL-TOTAL_MRD	neg	188	-0.571864	-2.2611	0	0	0	C2
PID_FANCONI_PATHWAY	T-ALL-TOTAL_MRD	neg	45	-0.718118	-2.26195	0	0	0	C2
MUELLER_PLURINET	T-ALL-TOTAL_MRD	neg	296	-0.551055	-2.26525	0	0	0	C2
BENPORATH_ES_1	T-ALL-TOTAL_MRD	neg	374	-0.527494	-2.26905	0	0	0	C2
KAUFFMANN_DNA_REPAIR_GENES	T-ALL-TOTAL_MRD	neg	227	-0.558047	-2.26931	0	0	0	C2
REACTOME_TELOMERE_MAINTENANCE	T-ALL-TOTAL_MRD	neg	65	-0.671446	-2.27033	0	0	0	C2
WP_MITOCHONDRIAL_COMPLEX_I_ASSEMBLY_MODEL_OXPHOS_SYSTEM	T-ALL-TOTAL_MRD	neg	50	-0.698192	-2.27054	0	0	0	C2
MORI_MATURE_B_LYMPHOCYTE_DN	T-ALL-TOTAL_MRD	neg	72	-0.657244	-2.27185	0	0	0	C2
REACTOME_ACTIVATION_OF_THE_MRNA_UPON_BINDING_OF_THE_CAP_BINDING_COMPLEX_AND_EIFS_AND_SUBSEQUENT_BINDING_TO_43S	T-ALL-TOTAL_MRD	neg	60	-0.671303	-2.27247	0	0	0	C2
REACTOME_EUKARYOTIC_TRANSLATION_ELONGATION	T-ALL-TOTAL_MRD	neg	94	-0.644656	-2.27528	0	0	0	C2
VECCHI_GASTRIC_CANCER_EARLY_UP	T-ALL-TOTAL_MRD	neg	430	-0.525772	-2.26107	0	0	0	C2
REACTOME_G1_S_SPECIFIC_TRANSCRIPTION	T-ALL-TOTAL_MRD	neg	29	-0.798738	-2.26057	0	0	0	C2
REACTOME_APC_C_MEDIATED_DEGRADATION_OF_CELL_CYCLE_PROTEINS	T-ALL-TOTAL_MRD	neg	88	-0.636795	-2.26007	0	0	0	C2
SMID_BREAST_CANCER_LUMINAL_A_DN	T-ALL-TOTAL_MRD	neg	18	-0.889815	-2.23755	0	0	0	C2
REACTOME_COMPLEX_I_BIOGENESIS	T-ALL-TOTAL_MRD	neg	51	-0.697644	-2.2392	0	0	0	C2
LI_WILMS_TUMOR_VS_FETAL_KIDNEY_1_DN	T-ALL-TOTAL_MRD	neg	158	-0.579555	-2.23932	0	0	0	C2
FINETTI_BREAST_CANCER_KINOME_RED	T-ALL-TOTAL_MRD	neg	16	-0.88449	-2.24395	0	0	0	C2
WP_DNA_REPAIR_PATHWAYS_FULL_NETWORK	T-ALL-TOTAL_MRD	neg	120	-0.608099	-2.24754	0	0	0	C2
MORI_PRE_BI_LYMPHOCYTE_UP	T-ALL-TOTAL_MRD	neg	78	-0.635638	-2.25189	0	0	0	C2
SHEPARD_BMYB_TARGETS	T-ALL-TOTAL_MRD	neg	75	-0.646209	-2.25331	0	0	0	C2
SENGUPTA_NASOPHARYNGEAL_CARCINOMA_UP	T-ALL-TOTAL_MRD	neg	303	-0.537095	-2.25406	0	0	0	C2
FURUKAWA_DUSP6_TARGETS_PCI35_DN	T-ALL-TOTAL_MRD	neg	72	-0.644316	-2.25739	0	0	0	C2
FEVR_CTNNB1_TARGETS_DN	T-ALL-TOTAL_MRD	neg	549	-0.560608	-2.46323	0	0	0	C2
REACTOME_SNRNP_ASSEMBLY	T-ALL-TOTAL_MRD	neg	53	-0.704674	-2.30643	0	0	0	C2
LEE_LIVER_CANCER_SURVIVAL_DN	T-ALL-TOTAL_MRD	neg	173	-0.586806	-2.31278	0	0	0	C2
PID_AURORA_B_PATHWAY	T-ALL-TOTAL_MRD	neg	38	-0.750597	-2.31344	0	0	0	C2
REACTOME_REGULATION_OF_EXPRESSION_OF_SLITS_AND_ROBOS	T-ALL-TOTAL_MRD	neg	172	-0.589432	-2.31371	0	0	0	C2
REACTOME_SUMOYLATION_OF_DNA_REPLICATION_PROTEINS	T-ALL-TOTAL_MRD	neg	45	-0.72231	-2.31735	0	0	0	C2
REACTOME_APC_C_CDH1_MEDIATED_DEGRADATION_OF_CDC20_AND_OTHER_APC_C_CDH1_TARGETED_PROTEINS_IN_LATE_MITOSIS_EARLY_G1	T-ALL-TOTAL_MRD	neg	74	-0.682483	-2.32745	0	0	0	C2
REACTOME_DUAL_INCISION_IN_TC_NER	T-ALL-TOTAL_MRD	neg	65	-0.676362	-2.30408	0	0	0	C2
REACTOME_SWITCHING_OF_ORIGINS_TO_A_POST_REPLICATIVE_STATE	T-ALL-TOTAL_MRD	neg	91	-0.644972	-2.3024	0	0	0	C2
LY_AGING_MIDDLE_DN	T-ALL-TOTAL_MRD	neg	15	-0.937454	-2.30231	0	0	0	C2
WHITFIELD_CELL_CYCLE_G2	T-ALL-TOTAL_MRD	neg	165	-0.582434	-2.28289	0	0	0	C2
BORCZUK_MALIGNANT_MESOTHELIOMA_UP	T-ALL-TOTAL_MRD	neg	301	-0.542753	-2.28433	0	0	0	C2
PID_ATR_PATHWAY	T-ALL-TOTAL_MRD	neg	38	-0.744096	-2.28695	0	0	0	C2
KAUFFMANN_DNA_REPLICATION_GENES	T-ALL-TOTAL_MRD	neg	145	-0.604716	-2.28907	0	0	0	C2
TARTE_PLASMA_CELL_VS_PLASMABLAST_DN	T-ALL-TOTAL_MRD	neg	300	-0.554444	-2.29057	0	0	0	C2
REACTOME_G2_M_DNA_DAMAGE_CHECKPOINT	T-ALL-TOTAL_MRD	neg	61	-0.688141	-2.29455	0	0	0	C2
BERENJENO_TRANSFORMED_BY_RHOA_UP	T-ALL-TOTAL_MRD	neg	539	-0.523724	-2.30008	0	0	0	C2
REACTOME_TRANSCRIPTION_COUPLED_NUCLEOTIDE_EXCISION_REPAIR_TC_NER	T-ALL-TOTAL_MRD	neg	78	-0.646533	-2.30223	0	0	0	C2
KEGG_SPLICEOSOME	T-ALL-TOTAL_MRD	neg	126	-0.610285	-2.30227	0	0	0	C2
RHEIN_ALL_GLUCOCORTICOID_THERAPY_DN	T-ALL-TOTAL_MRD	neg	360	-0.574808	-2.47108	0	0	0	C2
MITSIADES_RESPONSE_TO_APLIDIN_DN	T-ALL-TOTAL_MRD	neg	245	-0.666462	-2.75214	0	0	0	C2
MOLENAAR_TARGETS_OF_CCND1_AND_CDK4_DN	T-ALL-TOTAL_MRD	neg	59	-0.846795	-2.76611	0	0	0	C2
REN_BOUND_BY_E2F	T-ALL-TOTAL_MRD	neg	55	-0.852042	-2.78346	0	0	0	C2
CROONQUIST_NRAS_SIGNALING_DN	T-ALL-TOTAL_MRD	neg	69	-0.820953	-2.78727	0	0	0	C2
FUJII_YBX1_TARGETS_DN	T-ALL-TOTAL_MRD	neg	190	-0.702791	-2.81146	0	0	0	C2
BLUM_RESPONSE_TO_SALIRASIB_DN	T-ALL-TOTAL_MRD	neg	335	-0.672735	-2.82749	0	0	0	C2
LEE_EARLY_T_LYMPHOCYTE_UP	T-ALL-TOTAL_MRD	neg	107	-0.892908	-3.28007	0	0	0	C2
BENPORATH_PROLIFERATION	T-ALL-TOTAL_MRD	neg	141	-0.742167	-2.83789	0	0	0	C2
SHEDDEN_LUNG_CANCER_POOR_SURVIVAL_A6	T-ALL-TOTAL_MRD	neg	446	-0.656625	-2.84441	0	0	0	C2
FISCHER_G2_M_CELL_CYCLE	T-ALL-TOTAL_MRD	neg	232	-0.698775	-2.8506	0	0	0	C2
MEBARKI_HCC_PROGENITOR_FZD8CRD_UP	T-ALL-TOTAL_MRD	neg	536	-0.628495	-2.74499	0	0	0	C2
LINDGREN_BLADDER_CANCER_CLUSTER_3_UP	T-ALL-TOTAL_MRD	neg	318	-0.64873	-2.74302	0	0	0	C2
REACTOME_MITOTIC_SPINDLE_CHECKPOINT	T-ALL-TOTAL_MRD	neg	111	-0.731912	-2.73518	0	0	0	C2
SARRIO_EPITHELIAL_MESENCHYMAL_TRANSITION_UP	T-ALL-TOTAL_MRD	neg	162	-0.695551	-2.68592	0	0	0	C2
REACTOME_CELL_CYCLE	T-ALL-TOTAL_MRD	neg	629	-0.608513	-2.6963	0	0	0	C2
VERNELL_RETINOBLASTOMA_PATHWAY_UP	T-ALL-TOTAL_MRD	neg	70	-0.776101	-2.69911	0	0	0	C2
FERREIRA_EWINGS_SARCOMA_UNSTABLE_VS_STABLE_UP	T-ALL-TOTAL_MRD	neg	161	-0.688327	-2.70148	0	0	0	C2
MORI_IMMATURE_B_LYMPHOCYTE_DN	T-ALL-TOTAL_MRD	neg	88	-0.763205	-2.71198	0	0	0	C2
GRAHAM_CML_DIVIDING_VS_NORMAL_QUIESCENT_UP	T-ALL-TOTAL_MRD	neg	181	-0.6863	-2.72032	0	0	0	C2
WONG_EMBRYONIC_STEM_CELL_CORE	T-ALL-TOTAL_MRD	neg	331	-0.640201	-2.72836	0	0	0	C2
YU_MYC_TARGETS_UP	T-ALL-TOTAL_MRD	neg	43	-0.843033	-2.72963	0	0	0	C2
MARKEY_RB1_ACUTE_LOF_UP	T-ALL-TOTAL_MRD	neg	234	-0.671107	-2.73051	0	0	0	C2
REACTOME_CELL_CYCLE_CHECKPOINTS	T-ALL-TOTAL_MRD	neg	258	-0.663791	-2.74228	0	0	0	C2
WHITFIELD_CELL_CYCLE_LITERATURE	T-ALL-TOTAL_MRD	neg	44	-0.882343	-2.85547	0	0	0	C2
FLORIO_NEOCORTEX_BASAL_RADIAL_GLIA_DN	T-ALL-TOTAL_MRD	neg	187	-0.775519	-3.01079	0	0	0	C2
ZHOU_CELL_CYCLE_GENES_IN_IR_RESPONSE_24HR	T-ALL-TOTAL_MRD	neg	123	-0.808365	-3.02655	0	0	0	C2
KANG_DOXORUBICIN_RESISTANCE_UP	T-ALL-TOTAL_MRD	neg	54	-0.916649	-3.03467	0	0	0	C2
GRAHAM_NORMAL_QUIESCENT_VS_NORMAL_DIVIDING_DN	T-ALL-TOTAL_MRD	neg	89	-0.844527	-3.03748	0	0	0	C2
BLANCO_MELO_BRONCHIAL_EPITHELIAL_CELLS_INFLUENZA_A_DEL_NS1_INFECTION_DN	T-ALL-TOTAL_MRD	neg	184	-0.769747	-3.0707	0	0	0	C2
PUJANA_XPRSS_INT_NETWORK	T-ALL-TOTAL_MRD	neg	167	-0.784372	-3.08658	0	0	0	C2
CROONQUIST_IL6_DEPRIVATION_DN	T-ALL-TOTAL_MRD	neg	94	-0.860041	-3.09548	0	0	0	C2
PUJANA_BRCA2_PCC_NETWORK	T-ALL-TOTAL_MRD	neg	419	-0.733487	-3.16068	0	0	0	C2
ROSTY_CERVICAL_CANCER_PROLIFERATION_CLUSTER	T-ALL-TOTAL_MRD	neg	138	-0.850338	-3.22704	0	0	0	C2
FISCHER_DREAM_TARGETS	T-ALL-TOTAL_MRD	neg	911	-0.71612	-3.22761	0	0	0	C2
SOTIRIOU_BREAST_CANCER_GRADE_1_VS_3_UP	T-ALL-TOTAL_MRD	neg	149	-0.840444	-3.23151	0	0	0	C2
MARSON_BOUND_BY_E2F4_UNSTIMULATED	T-ALL-TOTAL_MRD	neg	666	-0.668093	-2.99707	0	0	0	C2
GOBERT_OLIGODENDROCYTE_DIFFERENTIATION_UP	T-ALL-TOTAL_MRD	neg	559	-0.675447	-2.98525	0	0	0	C2
PUJANA_BRCA_CENTERED_NETWORK	T-ALL-TOTAL_MRD	neg	117	-0.784455	-2.96829	0	0	0	C2
KONG_E2F3_TARGETS	T-ALL-TOTAL_MRD	neg	95	-0.812718	-2.95934	0	0	0	C2
HOFFMANN_LARGE_TO_SMALL_PRE_BII_LYMPHOCYTE_UP	T-ALL-TOTAL_MRD	neg	149	-0.744059	-2.85634	0	0	0	C2
WHITEFORD_PEDIATRIC_CANCER_MARKERS	T-ALL-TOTAL_MRD	neg	115	-0.769976	-2.86286	0	0	0	C2
ZHAN_MULTIPLE_MYELOMA_PR_UP	T-ALL-TOTAL_MRD	neg	46	-0.911107	-2.86671	0	0	0	C2
ISHIDA_E2F_TARGETS	T-ALL-TOTAL_MRD	neg	51	-0.885563	-2.87414	0	0	0	C2
ODONNELL_TFRC_TARGETS_DN	T-ALL-TOTAL_MRD	neg	129	-0.760655	-2.87972	0	0	0	C2
KOBAYASHI_EGFR_SIGNALING_24HR_DN	T-ALL-TOTAL_MRD	neg	249	-0.711279	-2.90496	0	0	0	C2
KAUFFMANN_MELANOMA_RELAPSE_UP	T-ALL-TOTAL_MRD	neg	61	-0.786881	-2.67464	0	0	0	C2
BURTON_ADIPOGENESIS_3	T-ALL-TOTAL_MRD	neg	102	-0.776984	-2.91152	0	0	0	C2
HORIUCHI_WTAP_TARGETS_DN	T-ALL-TOTAL_MRD	neg	306	-0.701029	-2.93622	0	0	0	C2
WINNEPENNINCKX_MELANOMA_METASTASIS_UP	T-ALL-TOTAL_MRD	neg	158	-0.763756	-2.94006	0	0	0	C2
ZHOU_CELL_CYCLE_GENES_IN_IR_RESPONSE_6HR	T-ALL-TOTAL_MRD	neg	82	-0.836897	-2.94542	0	0	0	C2
DUTERTRE_ESTRADIOL_RESPONSE_24HR_UP	T-ALL-TOTAL_MRD	neg	317	-0.706672	-2.94595	0	0	0	C2
MANALO_HYPOXIA_DN	T-ALL-TOTAL_MRD	neg	285	-0.695639	-2.9538	0	0	0	C2
MISSIAGLIA_REGULATED_BY_METHYLATION_DN	T-ALL-TOTAL_MRD	neg	117	-0.780371	-2.95602	0	0	0	C2
PUJANA_CHEK2_PCC_NETWORK	T-ALL-TOTAL_MRD	neg	750	-0.655932	-2.92593	0	0	0	C2
REACTOME_TRANSLATION	T-ALL-TOTAL_MRD	neg	275	-0.636859	-2.6672	0	0	0	C2
REACTOME_NONSENSE_MEDIATED_DECAY_NMD	T-ALL-TOTAL_MRD	neg	116	-0.672094	-2.51971	0	0	0	C2
VANTVEER_BREAST_CANCER_METASTASIS_DN	T-ALL-TOTAL_MRD	neg	105	-0.692875	-2.5228	0	0	0	C2
REACTOME_RESOLUTION_OF_SISTER_CHROMATID_COHESION	T-ALL-TOTAL_MRD	neg	125	-0.680885	-2.52363	0	0	0	C2
KAMMINGA_EZH2_TARGETS	T-ALL-TOTAL_MRD	neg	40	-0.862056	-2.67317	0	0	0	C2
SONG_TARGETS_OF_IE86_CMV_PROTEIN	T-ALL-TOTAL_MRD	neg	54	-0.768139	-2.53487	0	0	0	C2
WP_DNA_REPLICATION	T-ALL-TOTAL_MRD	neg	42	-0.816693	-2.54438	0	0	0	C2
BIDUS_METASTASIS_UP	T-ALL-TOTAL_MRD	neg	214	-0.627823	-2.55078	0	0	0	C2
KEGG_RIBOSOME	T-ALL-TOTAL_MRD	neg	87	-0.716963	-2.55384	0	0	0	C2
REACTOME_EUKARYOTIC_TRANSLATION_INITIATION	T-ALL-TOTAL_MRD	neg	120	-0.682983	-2.55583	0	0	0	C2
EGUCHI_CELL_CYCLE_RB1_TARGETS	T-ALL-TOTAL_MRD	neg	22	-0.911878	-2.55627	0	0	0	C2
FERRANDO_HOX11_NEIGHBORS	T-ALL-TOTAL_MRD	neg	23	-0.890917	-2.55908	0	0	0	C2
REACTOME_DNA_STRAND_ELONGATION	T-ALL-TOTAL_MRD	neg	32	-0.857066	-2.51705	0	0	0	C2
REACTOME_HDR_THROUGH_HOMOLOGOUS_RECOMBINATION_HRR	T-ALL-TOTAL_MRD	neg	67	-0.732136	-2.47411	0	0	0	C2
TOYOTA_TARGETS_OF_MIR34B_AND_MIR34C	T-ALL-TOTAL_MRD	neg	445	-0.580525	-2.47716	0	0	0	C2
RODRIGUES_THYROID_CARCINOMA_POORLY_DIFFERENTIATED_UP	T-ALL-TOTAL_MRD	neg	623	-0.564333	-2.47938	0	0	0	C2
SCIAN_CELL_CYCLE_TARGETS_OF_TP53_AND_TP73_DN	T-ALL-TOTAL_MRD	neg	22	-0.918001	-2.48009	0	0	0	C2
REACTOME_S_PHASE	T-ALL-TOTAL_MRD	neg	162	-0.651488	-2.56338	0	0	0	C2
REACTOME_RHO_GTPASES_ACTIVATE_FORMINS	T-ALL-TOTAL_MRD	neg	138	-0.65529	-2.48149	0	0	0	C2
REACTOME_RRNA_PROCESSING	T-ALL-TOTAL_MRD	neg	201	-0.621705	-2.48396	0	0	0	C2
BURTON_ADIPOGENESIS_PEAK_AT_24HR	T-ALL-TOTAL_MRD	neg	43	-0.795383	-2.49339	0	0	0	C2
GAVIN_FOXP3_TARGETS_CLUSTER_P6	T-ALL-TOTAL_MRD	neg	91	-0.682175	-2.49789	0	0	0	C2
WP_DNA_IRDAMAGE_AND_CELLULAR_RESPONSE_VIA_ATR	T-ALL-TOTAL_MRD	neg	80	-0.7063	-2.49989	0	0	0	C2
REACTOME_SRP_DEPENDENT_COTRANSLATIONAL_PROTEIN_TARGETING_TO_MEMBRANE	T-ALL-TOTAL_MRD	neg	113	-0.679218	-2.48376	0	0	0	C2
REACTOME_DNA_REPLICATION_PRE_INITIATION	T-ALL-TOTAL_MRD	neg	88	-0.700847	-2.53037	0	0	0	C2
LE_EGR2_TARGETS_UP	T-ALL-TOTAL_MRD	neg	107	-0.70662	-2.56682	0	0	0	C2
WP_RETINOBLASTOMA_GENE_IN_CANCER	T-ALL-TOTAL_MRD	neg	87	-0.731538	-2.61179	0	0	0	C2
REACTOME_M_PHASE	T-ALL-TOTAL_MRD	neg	353	-0.630123	-2.62149	0	0	0	C2
PUJANA_BREAST_CANCER_WITH_BRCA1_MUTATED_UP	T-ALL-TOTAL_MRD	neg	55	-0.800243	-2.64091	0	0	0	C2
MORI_LARGE_PRE_BII_LYMPHOCYTE_UP	T-ALL-TOTAL_MRD	neg	84	-0.743022	-2.65077	0	0	0	C2
REACTOME_MITOTIC_METAPHASE_AND_ANAPHASE	T-ALL-TOTAL_MRD	neg	235	-0.648654	-2.65863	0	0	0	C2
REACTOME_CELL_CYCLE_MITOTIC	T-ALL-TOTAL_MRD	neg	497	-0.618163	-2.65988	0	0	0	C2
REACTOME_G2_M_CHECKPOINTS	T-ALL-TOTAL_MRD	neg	134	-0.702115	-2.66182	0	0	0	C2
REACTOME_MITOTIC_PROMETAPHASE	T-ALL-TOTAL_MRD	neg	201	-0.66399	-2.65644	0	0	0	C2
REACTOME_SYNTHESIS_OF_DNA	T-ALL-TOTAL_MRD	neg	120	-0.685554	-2.60547	0	0	0	C2
REACTOME_CHROMOSOME_MAINTENANCE	T-ALL-TOTAL_MRD	neg	92	-0.710239	-2.57297	0	0	0	C2
ODONNELL_TARGETS_OF_MYC_AND_TFRC_DN	T-ALL-TOTAL_MRD	neg	45	-0.802287	-2.57318	0	0	0	C2
JOHNSTONE_PARVB_TARGETS_3_DN	T-ALL-TOTAL_MRD	neg	842	-0.574311	-2.57611	0	0	0	C2
REACTOME_SEPARATION_OF_SISTER_CHROMATIDS	T-ALL-TOTAL_MRD	neg	190	-0.645954	-2.58	0	0	0	C2
CAIRO_HEPATOBLASTOMA_CLASSES_UP	T-ALL-TOTAL_MRD	neg	595	-0.592186	-2.59457	0	0	0	C2
PID_PLK1_PATHWAY	T-ALL-TOTAL_MRD	neg	45	-0.817505	-2.59451	0	0	0	C2
FARMER_BREAST_CANCER_CLUSTER_2	T-ALL-TOTAL_MRD	neg	33	-0.869134	-2.59337	0	0	0	C2
REACTOME_INFLUENZA_INFECTION	T-ALL-TOTAL_MRD	neg	155	-0.658657	-2.58543	0	0	0	C2
REACTOME_DNA_REPLICATION	T-ALL-TOTAL_MRD	neg	131	-0.685808	-2.59032	0	0	0	C2
CHEMNITZ_RESPONSE_TO_PROSTAGLANDIN_E2_UP	T-ALL-TOTAL_MRD	neg	144	-0.682947	-2.58829	0	0	0	C2
CHIANG_LIVER_CANCER_SUBCLASS_PROLIFERATION_UP	T-ALL-TOTAL_MRD	neg	176	-0.66108	-2.59298	0	0	0	C2
GOBP_DNA_GEOMETRIC_CHANGE	T-ALL-TOTAL_MRD	neg	93	-0.653765	-2.3687	0	0	0	C5
GOBP_REGULATION_OF_DNA_DEPENDENT_DNA_REPLICATION	T-ALL-TOTAL_MRD	neg	51	-0.715245	-2.34264	0	0	0	C5
GOCC_CYTOSOLIC_LARGE_RIBOSOMAL_SUBUNIT	T-ALL-TOTAL_MRD	neg	56	-0.709403	-2.34856	0	0	0	C5
GOCC_REPLICATION_FORK	T-ALL-TOTAL_MRD	neg	58	-0.752697	-2.44486	0	0	0	C5
GOBP_METAPHASE_PLATE_CONGRESSION	T-ALL-TOTAL_MRD	neg	67	-0.708635	-2.4472	0	0	0	C5
GOBP_NEGATIVE_REGULATION_OF_CHROMOSOME_ORGANIZATION	T-ALL-TOTAL_MRD	neg	86	-0.666849	-2.39596	0	0	0	C5
GOBP_CHROMOSOME_LOCALIZATION	T-ALL-TOTAL_MRD	neg	84	-0.643237	-2.33052	0	0	0	C5
GOCC_CONDENSED_CHROMOSOME	T-ALL-TOTAL_MRD	neg	248	-0.588614	-2.40898	0	0	0	C5
GOBP_CELL_CYCLE_DNA_REPLICATION	T-ALL-TOTAL_MRD	neg	44	-0.749899	-2.41081	0	0	0	C5
GOBP_NADH_DEHYDROGENASE_COMPLEX_ASSEMBLY	T-ALL-TOTAL_MRD	neg	52	-0.697664	-2.32885	0	0	0	C5
GOBP_DNA_REPLICATION	T-ALL-TOTAL_MRD	neg	279	-0.56484	-2.32787	0	0	0	C5
GOBP_DNA_REPAIR	T-ALL-TOTAL_MRD	neg	510	-0.513063	-2.26253	0	0	0	C5
GOBP_PROTEIN_DNA_COMPLEX_ASSEMBLY	T-ALL-TOTAL_MRD	neg	130	-0.593905	-2.26407	0	0	0	C5
GOBP_KINETOCHORE_ORGANIZATION	T-ALL-TOTAL_MRD	neg	23	-0.843718	-2.26537	0	0	0	C5
GOCC_NUCLEAR_REPLICATION_FORK	T-ALL-TOTAL_MRD	neg	28	-0.781435	-2.27607	0	0	0	C5
GOCC_ORGANELLAR_RIBOSOME	T-ALL-TOTAL_MRD	neg	81	-0.656709	-2.25954	0	0	0	C5
GOBP_MITOCHONDRIAL_RESPIRATORY_CHAIN_COMPLEX_ASSEMBLY	T-ALL-TOTAL_MRD	neg	87	-0.620221	-2.2504	0	0	0	C5
GOBP_METAPHASE_ANAPHASE_TRANSITION_OF_CELL_CYCLE	T-ALL-TOTAL_MRD	neg	65	-0.665995	-2.25284	0	0	0	C5
GOBP_REGULATION_OF_MITOTIC_SISTER_CHROMATID_SEGREGATION	T-ALL-TOTAL_MRD	neg	46	-0.71182	-2.28126	0	0	0	C5
GOBP_DNA_UNWINDING_INVOLVED_IN_DNA_REPLICATION	T-ALL-TOTAL_MRD	neg	21	-0.856318	-2.30505	0	0	0	C5
GOBP_CHROMOSOME_SEPARATION	T-ALL-TOTAL_MRD	neg	96	-0.643451	-2.30548	0	0	0	C5
GOBP_MITOTIC_NUCLEAR_DIVISION	T-ALL-TOTAL_MRD	neg	294	-0.558885	-2.31024	0	0	0	C5
GOBP_DNA_CONFORMATION_CHANGE	T-ALL-TOTAL_MRD	neg	274	-0.558708	-2.31747	0	0	0	C5
GOCC_CYTOSOLIC_RIBOSOME	T-ALL-TOTAL_MRD	neg	99	-0.632509	-2.3222	0	0	0	C5
GOBP_REGULATION_OF_CHROMOSOME_SEPARATION	T-ALL-TOTAL_MRD	neg	72	-0.664538	-2.32574	0	0	0	C5
GOBP_DNA_REPLICATION_INITIATION	T-ALL-TOTAL_MRD	neg	38	-0.772043	-2.32594	0	0	0	C5
GOBP_REGULATION_OF_CHROMOSOME_SEGREGATION	T-ALL-TOTAL_MRD	neg	89	-0.649175	-2.30463	0	0	0	C5
GOBP_NEGATIVE_REGULATION_OF_METAPHASE_ANAPHASE_TRANSITION_OF_CELL_CYCLE	T-ALL-TOTAL_MRD	neg	42	-0.718233	-2.28741	0	0	0	C5
GOCC_INNER_MITOCHONDRIAL_MEMBRANE_PROTEIN_COMPLEX	T-ALL-TOTAL_MRD	neg	135	-0.600464	-2.29152	0	0	0	C5
GOBP_MITOTIC_METAPHASE_PLATE_CONGRESSION	T-ALL-TOTAL_MRD	neg	53	-0.704056	-2.30088	0	0	0	C5
GOBP_ATTACHMENT_OF_SPINDLE_MICROTUBULES_TO_KINETOCHORE	T-ALL-TOTAL_MRD	neg	37	-0.758831	-2.30144	0	0	0	C5
GOCC_LARGE_RIBOSOMAL_SUBUNIT	T-ALL-TOTAL_MRD	neg	110	-0.670116	-2.46993	0	0	0	C5
GOBP_CENTROMERE_COMPLEX_ASSEMBLY	T-ALL-TOTAL_MRD	neg	29	-0.792579	-2.28724	0	0	0	C5
GOCC_CHROMOSOME_CENTROMERIC_REGION	T-ALL-TOTAL_MRD	neg	206	-0.670822	-2.70747	0	0	0	C5
GOBP_MITOTIC_SISTER_CHROMATID_SEGREGATION	T-ALL-TOTAL_MRD	neg	171	-0.688531	-2.71214	0	0	0	C5
GOCC_CONDENSED_CHROMOSOME_CENTROMERIC_REGION	T-ALL-TOTAL_MRD	neg	153	-0.700741	-2.72047	0	0	0	C5
GOBP_NUCLEAR_CHROMOSOME_SEGREGATION	T-ALL-TOTAL_MRD	neg	283	-0.610896	-2.54302	0	0	0	C5
GOCC_RIBOSOMAL_SUBUNIT	T-ALL-TOTAL_MRD	neg	175	-0.660346	-2.55378	0	0	0	C5
GOCC_MITOCHONDRIAL_PROTEIN_CONTAINING_COMPLEX	T-ALL-TOTAL_MRD	neg	260	-0.605208	-2.51715	0	0	0	C5
GOCC_RIBOSOME	T-ALL-TOTAL_MRD	neg	209	-0.61093	-2.4761	0	0	0	C5
GOBP_REGULATION_OF_CHROMOSOME_ORGANIZATION	T-ALL-TOTAL_MRD	neg	207	-0.612315	-2.49621	0	0	0	C5
GOBP_SISTER_CHROMATID_SEGREGATION	T-ALL-TOTAL_MRD	neg	204	-0.664546	-2.64183	0	0	0	C5
GOMF_STRUCTURAL_CONSTITUENT_OF_RIBOSOME	T-ALL-TOTAL_MRD	neg	161	-0.685824	-2.64978	0	0	0	C5
GOCC_CHROMOSOMAL_REGION	T-ALL-TOTAL_MRD	neg	336	-0.616474	-2.57217	0	0	0	C5
GOBP_CHROMOSOME_SEGREGATION	T-ALL-TOTAL_MRD	neg	341	-0.613156	-2.58717	0	0	0	C5
GOBP_DNA_DEPENDENT_DNA_REPLICATION	T-ALL-TOTAL_MRD	neg	158	-0.660767	-2.59567	0	0	0	C5
GSE24634_TREG_VS_TCONV_POST_DAY7_IL4_CONVERSION_UP	T-ALL-TOTAL_MRD	neg	195	-0.598825	-2.37106	0	0	0	C7
KAECH_DAY8_EFF_VS_DAY15_EFF_CD8_TCELL_UP	T-ALL-TOTAL_MRD	neg	199	-0.590918	-2.37139	0	0	0	C7
GSE23568_CTRL_VS_ID3_TRANSDUCED_CD8_TCELL_DN	T-ALL-TOTAL_MRD	neg	195	-0.591996	-2.37289	0	0	0	C7
GSE45365_WT_VS_IFNAR_KO_BCELL_MCMV_INFECTION_DN	T-ALL-TOTAL_MRD	neg	185	-0.606814	-2.37397	0	0	0	C7
GSE43863_TH1_VS_LY6C_LOW_CXCR5NEG_EFFECTOR_CD4_TCELL_UP	T-ALL-TOTAL_MRD	neg	192	-0.592662	-2.37673	0	0	0	C7
GSE28726_NAIVE_CD4_TCELL_VS_NAIVE_VA24NEG_NKTCELL_UP	T-ALL-TOTAL_MRD	neg	197	-0.599894	-2.38277	0	0	0	C7
GSE15930_NAIVE_VS_24H_IN_VITRO_STIM_CD8_TCELL_DN	T-ALL-TOTAL_MRD	neg	198	-0.589906	-2.3549	0	0	0	C7
GSE15930_NAIVE_VS_48H_IN_VITRO_STIM_IL12_CD8_TCELL_DN	T-ALL-TOTAL_MRD	neg	198	-0.587898	-2.35453	0	0	0	C7
GSE3982_NKCELL_VS_TH1_DN	T-ALL-TOTAL_MRD	neg	197	-0.595577	-2.34388	0	0	0	C7
GSE10239_NAIVE_VS_KLRG1HIGH_EFF_CD8_TCELL_DN	T-ALL-TOTAL_MRD	neg	197	-0.585681	-2.34397	0	0	0	C7
GSE24634_TREG_VS_TCONV_POST_DAY5_IL4_CONVERSION_UP	T-ALL-TOTAL_MRD	neg	197	-0.584455	-2.34505	0	0	0	C7
GSE24634_TEFF_VS_TCONV_DAY3_IN_CULTURE_UP	T-ALL-TOTAL_MRD	neg	197	-0.58981	-2.34596	0	0	0	C7
GSE12366_GC_VS_MEMORY_BCELL_UP	T-ALL-TOTAL_MRD	neg	192	-0.582381	-2.34725	0	0	0	C7
GSE22886_UNSTIM_VS_STIM_MEMORY_TCELL_DN	T-ALL-TOTAL_MRD	neg	197	-0.598495	-2.38978	0	0	0	C7
GSE19888_CTRL_VS_A3R_INHIBITOR_TREATED_MAST_CELL_UP	T-ALL-TOTAL_MRD	neg	194	-0.607147	-2.4498	0	0	0	C7
GSE1460_INTRATHYMIC_T_PROGENITOR_VS_CD4_THYMOCYTE_UP	T-ALL-TOTAL_MRD	neg	197	-0.615576	-2.45258	0	0	0	C7
GSE7852_LN_VS_THYMUS_TCONV_DN	T-ALL-TOTAL_MRD	neg	196	-0.61629	-2.45462	0	0	0	C7
GSE13547_CTRL_VS_ANTI_IGM_STIM_ZFX_KO_BCELL_2H_UP	T-ALL-TOTAL_MRD	neg	149	-0.636636	-2.45569	0	0	0	C7
GSE12845_IGD_POS_BLOOD_VS_PRE_GC_TONSIL_BCELL_DN	T-ALL-TOTAL_MRD	neg	194	-0.611449	-2.45677	0	0	0	C7
GSE1460_DP_THYMOCYTE_VS_NAIVE_CD4_TCELL_CORD_BLOOD_UP	T-ALL-TOTAL_MRD	neg	195	-0.612989	-2.46267	0	0	0	C7
GSE40274_FOXP3_VS_FOXP3_AND_EOS_TRANSDUCED_ACTIVATED_CD4_TCELL_DN	T-ALL-TOTAL_MRD	neg	196	-0.597416	-2.40077	0	0	0	C7
GSE25088_WT_VS_STAT6_KO_MACROPHAGE_DN	T-ALL-TOTAL_MRD	neg	194	-0.603768	-2.40406	0	0	0	C7
GSE10239_NAIVE_VS_DAY4.5_EFF_CD8_TCELL_DN	T-ALL-TOTAL_MRD	neg	199	-0.604342	-2.41431	0	0	0	C7
GSE7764_IL15_TREATED_VS_CTRL_NK_CELL_24H_UP	T-ALL-TOTAL_MRD	neg	196	-0.61471	-2.41512	0	0	0	C7
GSE1460_DP_VS_CD4_THYMOCYTE_UP	T-ALL-TOTAL_MRD	neg	197	-0.625484	-2.41843	0	0	0	C7
GSE21360_SECONDARY_VS_TERTIARY_MEMORY_CD8_TCELL_UP	T-ALL-TOTAL_MRD	neg	195	-0.605754	-2.42542	0	0	0	C7
GSE24574_BCL6_LOW_TFH_VS_TCONV_CD4_TCELL_DN	T-ALL-TOTAL_MRD	neg	196	-0.570984	-2.26426	0	0	0	C7
GSE37534_UNTREATED_VS_GW1929_TREATED_CD4_TCELL_PPARG1_AND_FOXP3_TRASDUCED_DN	T-ALL-TOTAL_MRD	neg	196	-0.555781	-2.26787	0	0	0	C7
GSE17974_0.5H_VS_72H_UNTREATED_IN_VITRO_CD4_TCELL_DN	T-ALL-TOTAL_MRD	neg	193	-0.569808	-2.27521	0	0	0	C7
GSE15930_NAIVE_VS_24H_IN_VITRO_STIM_IL12_CD8_TCELL_DN	T-ALL-TOTAL_MRD	neg	198	-0.565713	-2.24264	0	0	0	C7
GSE15930_NAIVE_VS_48H_IN_VITRO_STIM_IFNAB_CD8_TCELL_DN	T-ALL-TOTAL_MRD	neg	193	-0.565124	-2.24363	0	0	0	C7
GSE15930_NAIVE_VS_24H_IN_VITRO_STIM_INFAB_CD8_TCELL_DN	T-ALL-TOTAL_MRD	neg	198	-0.578262	-2.27904	0	0	0	C7
GSE17974_0H_VS_24H_IN_VITRO_ACT_CD4_TCELL_DN	T-ALL-TOTAL_MRD	neg	196	-0.560365	-2.24762	0	0	0	C7
GSE21546_ELK1_KO_VS_SAP1A_KO_AND_ELK1_KO_DP_THYMOCYTES_DN	T-ALL-TOTAL_MRD	neg	195	-0.572047	-2.25266	0	0	0	C7
GSE9239_CTRL_VS_TNF_INHIBITOR_TREATED_DC_DN	T-ALL-TOTAL_MRD	neg	193	-0.560875	-2.2595	0	0	0	C7
GSE26156_DOUBLE_POSITIVE_VS_CD4_SINGLE_POSITIVE_THYMOCYTE_DN	T-ALL-TOTAL_MRD	neg	194	-0.567458	-2.24979	0	0	0	C7
GSE12366_GC_VS_NAIVE_BCELL_UP	T-ALL-TOTAL_MRD	neg	190	-0.574419	-2.27934	0	0	0	C7
GSE29614_CTRL_VS_DAY7_TIV_FLU_VACCINE_PBMC_DN	T-ALL-TOTAL_MRD	neg	179	-0.591645	-2.31322	0	0	0	C7
GSE13547_WT_VS_ZFX_KO_BCELL_ANTI_IGM_STIM_2H_UP	T-ALL-TOTAL_MRD	neg	171	-0.581274	-2.31538	0	0	0	C7
GSE17974_CTRL_VS_ACT_IL4_AND_ANTI_IL12_48H_CD4_TCELL_DN	T-ALL-TOTAL_MRD	neg	194	-0.582322	-2.32088	0	0	0	C7
GSE21063_CTRL_VS_ANTI_IGM_STIM_BCELL_NFATC1_KO_8H_DN	T-ALL-TOTAL_MRD	neg	192	-0.593923	-2.32469	0	0	0	C7
GSE43863_TH1_VS_LY6C_INT_CXCR5POS_EFFECTOR_CD4_TCELL_UP	T-ALL-TOTAL_MRD	neg	196	-0.572102	-2.28256	0	0	0	C7
GSE28726_NAIVE_VS_ACTIVATED_CD4_TCELL_DN	T-ALL-TOTAL_MRD	neg	194	-0.580399	-2.28293	0	0	0	C7
GSE45365_HEALTHY_VS_MCMV_INFECTION_CD11B_DC_DN	T-ALL-TOTAL_MRD	neg	186	-0.581611	-2.27988	0	0	0	C7
GSE14415_INDUCED_TREG_VS_FAILED_INDUCED_TREG_UP	T-ALL-TOTAL_MRD	neg	182	-0.587308	-2.29407	0	0	0	C7
GSE17974_1H_VS_72H_UNTREATED_IN_VITRO_CD4_TCELL_DN	T-ALL-TOTAL_MRD	neg	193	-0.570092	-2.30125	0	0	0	C7
GSE3982_NKCELL_VS_TH2_DN	T-ALL-TOTAL_MRD	neg	194	-0.573349	-2.29198	0	0	0	C7
GSE1460_INTRATHYMIC_T_PROGENITOR_VS_NAIVE_CD4_TCELL_ADULT_BLOOD_UP	T-ALL-TOTAL_MRD	neg	195	-0.693151	-2.76726	0	0	0	C7
GSE1460_DP_THYMOCYTE_VS_NAIVE_CD4_TCELL_ADULT_BLOOD_UP	T-ALL-TOTAL_MRD	neg	194	-0.708067	-2.80115	0	0	0	C7
GSE27241_CTRL_VS_DIGOXIN_TREATED_RORGT_KO_CD4_TCELL_IN_TH17_POLARIZING_CONDITIONS_UP	T-ALL-TOTAL_MRD	neg	189	-0.707741	-2.82838	0	0	0	C7
GSE14415_TCONV_VS_FOXP3_KO_INDUCED_TREG_DN	T-ALL-TOTAL_MRD	neg	174	-0.717261	-2.83653	0	0	0	C7
GSE13547_CTRL_VS_ANTI_IGM_STIM_BCELL_12H_UP	T-ALL-TOTAL_MRD	neg	184	-0.717229	-2.85092	0	0	0	C7
GSE14415_NATURAL_TREG_VS_TCONV_DN	T-ALL-TOTAL_MRD	neg	178	-0.692134	-2.67999	0	0	0	C7
GSE22886_UNSTIM_VS_IL15_STIM_NKCELL_DN	T-ALL-TOTAL_MRD	neg	193	-0.667057	-2.68242	0	0	0	C7
GSE24634_TEFF_VS_TCONV_DAY7_IN_CULTURE_UP	T-ALL-TOTAL_MRD	neg	197	-0.678179	-2.69471	0	0	0	C7
GSE36476_CTRL_VS_TSST_ACT_40H_MEMORY_CD4_TCELL_OLD_DN	T-ALL-TOTAL_MRD	neg	196	-0.682003	-2.7134	0	0	0	C7
GSE17301_ACD3_ACD28_VS_ACD3_ACD28_AND_IFNA5_STIM_CD8_TCELL_UP	T-ALL-TOTAL_MRD	neg	192	-0.682823	-2.71718	0	0	0	C7
GSE33292_WT_VS_TCF1_KO_DN3_THYMOCYTE_DN	T-ALL-TOTAL_MRD	neg	196	-0.720271	-2.85374	0	0	0	C7
GSE36476_CTRL_VS_TSST_ACT_40H_MEMORY_CD4_TCELL_YOUNG_DN	T-ALL-TOTAL_MRD	neg	198	-0.717241	-2.8542	0	0	0	C7
GSE18893_TCONV_VS_TREG_24H_TNF_STIM_UP	T-ALL-TOTAL_MRD	neg	196	-0.749217	-3.06065	0	0	0	C7
GSE15750_DAY6_VS_DAY10_TRAF6KO_EFF_CD8_TCELL_UP	T-ALL-TOTAL_MRD	neg	197	-0.786416	-3.12167	0	0	0	C7
GSE39556_CD8A_DC_VS_NK_CELL_MOUSE_3H_POST_POLYIC_INJ_UP	T-ALL-TOTAL_MRD	neg	195	-0.777184	-3.14129	0	0	0	C7
HOWARD_NK_CELL_INACT_MONOV_INFLUENZA_A_INDONESIA_05_2005_H5N1_AGE_18_49YO_3DY_UP	T-ALL-TOTAL_MRD	neg	68	-0.937128	-3.1757	0	0	0	C7
GSE15750_DAY6_VS_DAY10_EFF_CD8_TCELL_UP	T-ALL-TOTAL_MRD	neg	197	-0.817958	-3.2623	0	0	0	C7
GSE36476_CTRL_VS_TSST_ACT_72H_MEMORY_CD4_TCELL_OLD_DN	T-ALL-TOTAL_MRD	neg	194	-0.722719	-2.89386	0	0	0	C7
GSE36476_CTRL_VS_TSST_ACT_72H_MEMORY_CD4_TCELL_YOUNG_DN	T-ALL-TOTAL_MRD	neg	197	-0.727511	-2.89846	0	0	0	C7
GSE30962_PRIMARY_VS_SECONDARY_ACUTE_LCMV_INF_CD8_TCELL_UP	T-ALL-TOTAL_MRD	neg	197	-0.730992	-2.9277	0	0	0	C7
GSE37532_WT_VS_PPARG_KO_VISCERAL_ADIPOSE_TISSUE_TREG_UP	T-ALL-TOTAL_MRD	neg	190	-0.746213	-2.95561	0	0	0	C7
QI_PBMC_ZOSTAVAX_AGE_50_75YO_CORRELATED_WITH_28D_PEAK_T_CELL_RESPONSE_14DY_NEGATIVE	T-ALL-TOTAL_MRD	neg	37	-0.869412	-2.67395	0	0	0	C7
GSE40274_CTRL_VS_FOXP3_TRANSDUCED_ACTIVATED_CD4_TCELL_UP	T-ALL-TOTAL_MRD	neg	197	-0.688653	-2.71874	0	0	0	C7
GSE17974_CTRL_VS_ACT_IL4_AND_ANTI_IL12_24H_CD4_TCELL_DN	T-ALL-TOTAL_MRD	neg	198	-0.626577	-2.52316	0	0	0	C7
GSE2405_S_AUREUS_VS_UNTREATED_NEUTROPHIL_DN	T-ALL-TOTAL_MRD	neg	195	-0.642932	-2.52986	0	0	0	C7
GSE25088_WT_VS_STAT6_KO_MACROPHAGE_IL4_STIM_DN	T-ALL-TOTAL_MRD	neg	194	-0.638365	-2.53076	0	0	0	C7
GSE13485_DAY1_VS_DAY21_YF17D_VACCINE_PBMC_DN	T-ALL-TOTAL_MRD	neg	192	-0.643636	-2.55681	0	0	0	C7
GSE24634_TEFF_VS_TCONV_DAY5_IN_CULTURE_UP	T-ALL-TOTAL_MRD	neg	198	-0.625405	-2.51453	0	0	0	C7
VAN_DEN_BIGGELAAR_PBMC_PREVNAR_9MO_INFANT_STIMULATED_VS_UNSTIMULATED_9MO_UP	T-ALL-TOTAL_MRD	neg	110	-0.677228	-2.50768	0	0	0	C7
GSE22886_UNSTIM_VS_IL2_STIM_NKCELL_DN	T-ALL-TOTAL_MRD	neg	195	-0.618378	-2.47302	0	0	0	C7
GSE12845_NAIVE_VS_PRE_GC_TONSIL_BCELL_DN	T-ALL-TOTAL_MRD	neg	193	-0.612799	-2.47825	0	0	0	C7
GSE22886_NAIVE_CD4_TCELL_VS_48H_ACT_TH1_DN	T-ALL-TOTAL_MRD	neg	191	-0.613635	-2.47835	0	0	0	C7
GSE13547_CTRL_VS_ANTI_IGM_STIM_BCELL_2H_UP	T-ALL-TOTAL_MRD	neg	176	-0.634715	-2.49145	0	0	0	C7
GSE39110_DAY3_VS_DAY6_POST_IMMUNIZATION_CD8_TCELL_DN	T-ALL-TOTAL_MRD	neg	193	-0.628789	-2.49348	0	0	0	C7
GSE1460_INTRATHYMIC_T_PROGENITOR_VS_NAIVE_CD4_TCELL_CORD_BLOOD_UP	T-ALL-TOTAL_MRD	neg	197	-0.631696	-2.49643	0	0	0	C7
GSE2405_0H_VS_9H_A_PHAGOCYTOPHILUM_STIM_NEUTROPHIL_DN	T-ALL-TOTAL_MRD	neg	198	-0.642741	-2.56434	0	0	0	C7
GSE27241_WT_VS_RORGT_KO_TH17_POLARIZED_CD4_TCELL_UP	T-ALL-TOTAL_MRD	neg	152	-0.683389	-2.61362	0	0	0	C7
GSE25085_FETAL_LIVER_VS_ADULT_BM_SP4_THYMIC_IMPLANT_DN	T-ALL-TOTAL_MRD	neg	194	-0.655899	-2.6183	0	0	0	C7
GSE17301_CTRL_VS_48H_ACD3_ACD28_IFNA2_STIM_CD8_TCELL_DN	T-ALL-TOTAL_MRD	neg	193	-0.653912	-2.62977	0	0	0	C7
GSE15930_NAIVE_VS_48H_IN_VITRO_STIM_CD8_TCELL_DN	T-ALL-TOTAL_MRD	neg	196	-0.659109	-2.63003	0	0	0	C7
GSE35543_IN_VITRO_ITREG_VS_CONVERTED_EX_ITREG_UP	T-ALL-TOTAL_MRD	neg	198	-0.653676	-2.65409	0	0	0	C7
GSE14415_INDUCED_VS_NATURAL_TREG_DN	T-ALL-TOTAL_MRD	neg	174	-0.658613	-2.56524	0	0	0	C7
GSE21063_WT_VS_NFATC1_KO_8H_ANTI_IGM_STIM_BCELL_UP	T-ALL-TOTAL_MRD	neg	188	-0.669029	-2.65784	0	0	0	C7
GSE5679_CTRL_VS_PPARG_LIGAND_ROSIGLITAZONE_TREATED_DC_UP	T-ALL-TOTAL_MRD	neg	193	-0.680747	-2.66452	0	0	0	C7
GSE21670_UNTREATED_VS_TGFB_IL6_TREATED_CD4_TCELL_UP	T-ALL-TOTAL_MRD	neg	190	-0.668185	-2.60916	0	0	0	C7
GSE7568_IL4_VS_IL4_AND_DEXAMETHASONE_TREATED_MACROPHAGE_UP	T-ALL-TOTAL_MRD	neg	165	-0.671221	-2.60812	0	0	0	C7
GOLDRATH_EFF_VS_MEMORY_CD8_TCELL_UP	T-ALL-TOTAL_MRD	neg	196	-0.628101	-2.59588	0	0	0	C7
GSE22601_DOUBLE_POSITIVE_VS_CD4_SINGLE_POSITIVE_THYMOCYTE_DN	T-ALL-TOTAL_MRD	neg	197	-0.65396	-2.57381	0	0	0	C7
GSE14415_INDUCED_TREG_VS_TCONV_UP	T-ALL-TOTAL_MRD	neg	170	-0.663798	-2.57404	0	0	0	C7
GSE13547_2H_VS_12_H_ANTI_IGM_STIM_BCELL_DN	T-ALL-TOTAL_MRD	neg	178	-0.652647	-2.5754	0	0	0	C7
MKI67_COEXPRESSED_IN_LEUKEMIA	T-ALL-TOTAL_MRD	neg	364	-0.882278	-3.7344	0	0	0	CUSTOM
HISTONE_GENES	T-ALL-TOTAL_MRD	neg	87	-0.809737	-2.83853	0	0	0	CUSTOM
HALLMARK_G2M_CHECKPOINT	T-ALL-TOTAL_MRD	neg	195	-0.686292	-2.76574	0	0	0	H
HALLMARK_MYC_TARGETS_V1	T-ALL-TOTAL_MRD	neg	195	-0.706706	-2.80992	0	0	0	H
HALLMARK_E2F_TARGETS	T-ALL-TOTAL_MRD	neg	198	-0.786661	-3.11794	0	0	0	H
HALLMARK_OXIDATIVE_PHOSPHORYLATION	T-ALL-TOTAL_MRD	neg	199	-0.613426	-2.47045	0	0	0	H
NADERI_BREAST_CANCER_PROGNOSIS_UP	T-ALL-TOTAL_MRD	neg	50	-0.680816	-2.21767	0	2.89098e-06	0.001	C2
REACTOME_RECOGNITION_OF_DNA_DAMAGE_BY_PCNA_CONTAINING_REPLICATION_COMPLEX	T-ALL-TOTAL_MRD	neg	30	-0.75477	-2.21856	0	2.89679e-06	0.001	C2
WP_DNA_MISMATCH_REPAIR	T-ALL-TOTAL_MRD	neg	23	-0.810135	-2.22	0	2.90263e-06	0.001	C2
GSE32164_RESTING_DIFFERENTIATED_VS_ALTERNATIVELY_ACT_M2_MACROPHAGE_UP	T-ALL-TOTAL_MRD	neg	197	-0.552669	-2.22009	0	2.9085e-06	0.001	C7
GSE9509_LPS_VS_LPS_AND_IL10_STIM_IL10_KO_MACROPHAGE_20MIN_DN	T-ALL-TOTAL_MRD	neg	190	-0.554505	-2.22083	0	2.91439e-06	0.001	C7
REACTOME_EXTENSION_OF_TELOMERES	T-ALL-TOTAL_MRD	neg	51	-0.687703	-2.22398	0	2.92623e-06	0.001	C2
GSE2405_HEAT_KILLED_LYSATE_VS_LIVE_A_PHAGOCYTOPHILUM_STIM_NEUTROPHIL_9H_UP	T-ALL-TOTAL_MRD	neg	195	-0.552046	-2.22481	0	2.93219e-06	0.001	C7
REACTOME_SELENOAMINO_ACID_METABOLISM	T-ALL-TOTAL_MRD	neg	109	-0.610265	-2.22724	0	2.93818e-06	0.001	C2
HP_ABNORMAL_SHAPE_OF_THE_PALPEBRAL_FISSURE	T-ALL-TOTAL_MRD	neg	52	-0.679972	-2.22795	0	2.94418e-06	0.001	C5
REACTOME_LAGGING_STRAND_SYNTHESIS	T-ALL-TOTAL_MRD	neg	20	-0.838647	-2.22848	0	2.95022e-06	0.001	C2
GSE33162_UNTREATED_VS_4H_LPS_STIM_HDAC3_KO_MACROPHAGE_DN	T-ALL-TOTAL_MRD	neg	198	-0.566572	-2.22919	0	2.95628e-06	0.001	C7
REACTOME_VIRAL_MESSENGER_RNA_SYNTHESIS	T-ALL-TOTAL_MRD	neg	43	-0.689865	-2.22994	0	2.96236e-06	0.001	C2
REACTOME_RESOLUTION_OF_D_LOOP_STRUCTURES	T-ALL-TOTAL_MRD	neg	34	-0.750429	-2.23037	0	2.96847e-06	0.001	C2
GSE24634_TREG_VS_TCONV_POST_DAY3_IL4_CONVERSION_UP	T-ALL-TOTAL_MRD	neg	194	-0.559913	-2.23071	0	2.9746e-06	0.001	C7
HP_ABNORMAL_ACTIVITY_OF_MITOCHONDRIAL_RESPIRATORY_CHAIN	T-ALL-TOTAL_MRD	neg	90	-0.623818	-2.23147	0	2.98076e-06	0.001	C5
GOCC_NUCLEAR_PORE	T-ALL-TOTAL_MRD	neg	92	-0.618713	-2.23187	0	2.98694e-06	0.001	C5
GSE5679_CTRL_VS_RARA_AGONIST_AM580_TREATED_DC_UP	T-ALL-TOTAL_MRD	neg	195	-0.557458	-2.2319	0	2.99315e-06	0.001	C7
REACTOME_HDR_THROUGH_SINGLE_STRAND_ANNEALING_SSA	T-ALL-TOTAL_MRD	neg	37	-0.725445	-2.23528	0	2.99939e-06	0.001	C2
GSE13547_2H_VS_12_H_ANTI_IGM_STIM_BCELL_UP	T-ALL-TOTAL_MRD	neg	174	-0.563666	-2.23544	0	3.00565e-06	0.001	C7
REACTOME_G0_AND_EARLY_G1	T-ALL-TOTAL_MRD	neg	27	-0.772592	-2.21145	0	5.67178e-06	0.002	C2
GOBP_CHROMOSOME_ORGANIZATION	T-ALL-TOTAL_MRD	neg	949	-0.486846	-2.21197	0	5.68301e-06	0.002	C5
GOCC_CATALYTIC_STEP_2_SPLICEOSOME	T-ALL-TOTAL_MRD	neg	86	-0.614249	-2.21209	0	5.69429e-06	0.002	C5
GSE10239_MEMORY_VS_KLRG1HIGH_EFF_CD8_TCELL_DN	T-ALL-TOTAL_MRD	neg	198	-0.551821	-2.21309	0	5.71697e-06	0.002	C7
REACTOME_RHO_GTPASE_EFFECTORS	T-ALL-TOTAL_MRD	neg	262	-0.53896	-2.21423	0	5.73984e-06	0.002	C2
GSE19941_LPS_VS_LPS_AND_IL10_STIM_IL10_KO_MACROPHAGE_UP	T-ALL-TOTAL_MRD	neg	177	-0.559986	-2.21437	0	5.75135e-06	0.002	C7
REACTOME_PCNA_DEPENDENT_LONG_PATCH_BASE_EXCISION_REPAIR	T-ALL-TOTAL_MRD	neg	21	-0.813988	-2.20714	0	8.3635e-06	0.003	C2
GOCC_OUTER_KINETOCHORE	T-ALL-TOTAL_MRD	neg	12	-0.945618	-2.20756	0	8.37986e-06	0.003	C5
GSE24634_IL4_VS_CTRL_TREATED_NAIVE_CD4_TCELL_DAY7_UP	T-ALL-TOTAL_MRD	neg	191	-0.560717	-2.20768	0	8.39629e-06	0.003	C7
GSE37532_TREG_VS_TCONV_PPARG_KO_CD4_TCELL_FROM_LN_UP	T-ALL-TOTAL_MRD	neg	194	-0.550002	-2.19431	0	1.07874e-05	0.004	C7
GSE19888_ADENOSINE_A3R_ACT_VS_A3R_ACT_WITH_A3R_INH_PRETREATMENT_IN_MAST_CELL_UP	T-ALL-TOTAL_MRD	neg	187	-0.553334	-2.19503	0	1.08079e-05	0.004	C7
GSE17974_CTRL_VS_ACT_IL4_AND_ANTI_IL12_72H_CD4_TCELL_DN	T-ALL-TOTAL_MRD	neg	192	-0.549815	-2.19718	0	1.08492e-05	0.004	C7
GSE5142_HTERT_TRANSDUCED_VS_CTRL_CD8_TCELL_LATE_PASSAGE_CLONE_UP	T-ALL-TOTAL_MRD	neg	196	-0.55563	-2.19882	0	1.08699e-05	0.004	C7
GOCC_SMALL_RIBOSOMAL_SUBUNIT	T-ALL-TOTAL_MRD	neg	68	-0.644769	-2.19937	0	1.09117e-05	0.004	C5
IRITANI_MAD1_TARGETS_DN	T-ALL-TOTAL_MRD	neg	45	-0.693683	-2.19956	0	1.09326e-05	0.004	C2
GARGALOVIC_RESPONSE_TO_OXIDIZED_PHOSPHOLIPIDS_TURQUOISE_DN	T-ALL-TOTAL_MRD	neg	56	-0.660562	-2.20142	0	1.09961e-05	0.004	C2
GSE24634_NAIVE_CD4_TCELL_VS_DAY5_IL4_CONV_TREG_DN	T-ALL-TOTAL_MRD	neg	196	-0.55741	-2.20386	0	1.10174e-05	0.004	C7
GSE22886_NAIVE_CD4_TCELL_VS_48H_ACT_TH2_DN	T-ALL-TOTAL_MRD	neg	193	-0.550441	-2.20389	0	1.10388e-05	0.004	C7
BOYAULT_LIVER_CANCER_SUBCLASS_G123_UP	T-ALL-TOTAL_MRD	neg	45	-0.70622	-2.20435	0	1.10603e-05	0.004	C2
GARCIA_TARGETS_OF_FLI1_AND_DAX1_DN	T-ALL-TOTAL_MRD	neg	161	-0.564027	-2.20466	0	1.10818e-05	0.004	C2
REACTOME_RESOLUTION_OF_D_LOOP_STRUCTURES_THROUGH_SYNTHESIS_DEPENDENT_STRAND_ANNEALING_SDSA	T-ALL-TOTAL_MRD	neg	26	-0.779377	-2.18733	0	1.32304e-05	0.005	C2
REACTOME_DISEASES_OF_DNA_REPAIR	T-ALL-TOTAL_MRD	neg	34	-0.72477	-2.1877	0	1.328e-05	0.005	C2
GOBP_RIBOSOME_BIOGENESIS	T-ALL-TOTAL_MRD	neg	294	-0.52122	-2.18795	0	1.33049e-05	0.005	C5
KAECH_DAY8_EFF_VS_MEMORY_CD8_TCELL_UP	T-ALL-TOTAL_MRD	neg	197	-0.548971	-2.188	0	1.33299e-05	0.005	C7
WHITFIELD_CELL_CYCLE_G1_S	T-ALL-TOTAL_MRD	neg	131	-0.57331	-2.18887	0	1.3355e-05	0.005	C2
REACTOME_DUAL_INCISION_IN_GG_NER	T-ALL-TOTAL_MRD	neg	41	-0.698766	-2.18982	0	1.33802e-05	0.005	C2
IWANAGA_E2F1_TARGETS_INDUCED_BY_SERUM	T-ALL-TOTAL_MRD	neg	22	-0.803147	-2.18282	0	1.56157e-05	0.006	C2
REACTOME_TRANSCRIPTIONAL_REGULATION_BY_SMALL_RNAS	T-ALL-TOTAL_MRD	neg	46	-0.686725	-2.18287	0	1.56445e-05	0.006	C2
REACTOME_POLO_LIKE_KINASE_MEDIATED_EVENTS	T-ALL-TOTAL_MRD	neg	16	-0.880483	-2.18406	0	1.56733e-05	0.006	C2
GOCC_NUCLEAR_CHROMOSOME	T-ALL-TOTAL_MRD	neg	196	-0.544217	-2.18439	0	1.57314e-05	0.006	C5
GOMF_ATP_DEPENDENT_ACTIVITY_ACTING_ON_DNA	T-ALL-TOTAL_MRD	neg	101	-0.593606	-2.18518	0	1.57899e-05	0.006	C5
GOMF_SINGLE_STRANDED_DNA_BINDING	T-ALL-TOTAL_MRD	neg	115	-0.581851	-2.18533	0	1.58193e-05	0.006	C5
GOBP_MITOTIC_SPINDLE_ORGANIZATION	T-ALL-TOTAL_MRD	neg	126	-0.569642	-2.18108	0	2.07262e-05	0.008	C5
REACTOME_INTERACTIONS_OF_REV_WITH_HOST_CELLULAR_PROTEINS	T-ALL-TOTAL_MRD	neg	36	-0.712121	-2.18113	0	2.07642e-05	0.008	C2
GOBP_HOMOLOGOUS_RECOMBINATION	T-ALL-TOTAL_MRD	neg	57	-0.643528	-2.17412	0	2.8247e-05	0.011	C5
WHITFIELD_CELL_CYCLE_G2_M	T-ALL-TOTAL_MRD	neg	198	-0.549994	-2.17447	0	2.83497e-05	0.011	C2
GSE3982_EOSINOPHIL_VS_TH1_DN	T-ALL-TOTAL_MRD	neg	194	-0.540888	-2.16433	0	3.00478e-05	0.012	C7
GSE11386_NAIVE_VS_MEMORY_BCELL_UP	T-ALL-TOTAL_MRD	neg	178	-0.543866	-2.16462	0	3.0101e-05	0.012	C7
WANG_RESPONSE_TO_GSK3_INHIBITOR_SB216763_DN	T-ALL-TOTAL_MRD	neg	350	-0.510387	-2.16572	0	3.01544e-05	0.012	C2
MONTERO_THYROID_CANCER_POOR_SURVIVAL_UP	T-ALL-TOTAL_MRD	neg	12	-0.936293	-2.16628	0	3.0208e-05	0.012	C2
WP_NUCLEOTIDE_EXCISION_REPAIR_IN_XERODERMA_PIGMENTOSUM	T-ALL-TOTAL_MRD	neg	59	-0.660091	-2.16754	0	3.03156e-05	0.012	C2
GOBP_RECOMBINATIONAL_REPAIR	T-ALL-TOTAL_MRD	neg	156	-0.552549	-2.16777	0	3.03698e-05	0.012	C5
REACTOME_AUF1_HNRNP_D0_BINDS_AND_DESTABILIZES_MRNA	T-ALL-TOTAL_MRD	neg	55	-0.665793	-2.16785	0	3.04241e-05	0.012	C2
REACTOME_PROCESSING_OF_DNA_DOUBLE_STRAND_BREAK_ENDS	T-ALL-TOTAL_MRD	neg	64	-0.649254	-2.1691	0	3.05334e-05	0.012	C2
GEORGES_TARGETS_OF_MIR192_AND_MIR215	T-ALL-TOTAL_MRD	neg	870	-0.4798	-2.1694	0	3.05883e-05	0.012	C2
GSE10239_MEMORY_VS_DAY4.5_EFF_CD8_TCELL_DN	T-ALL-TOTAL_MRD	neg	195	-0.542837	-2.16962	0	3.06434e-05	0.012	C7
SATOH_COLORECTAL_CANCER_MYC_UP	T-ALL-TOTAL_MRD	neg	81	-0.609643	-2.17001	0	3.06987e-05	0.012	C2
REACTOME_RESOLUTION_OF_AP_SITES_VIA_THE_MULTIPLE_NUCLEOTIDE_PATCH_REPLACEMENT_PATHWAY	T-ALL-TOTAL_MRD	neg	24	-0.78583	-2.17103	0	3.07542e-05	0.012	C2
GSE24574_BCL6_HIGH_VS_LOW_TFH_CD4_TCELL_DN	T-ALL-TOTAL_MRD	neg	197	-0.544521	-2.1624	0	3.49686e-05	0.014	C7
FISCHER_G1_S_CELL_CYCLE	T-ALL-TOTAL_MRD	neg	181	-0.546062	-2.1608	0	3.73529e-05	0.015	C2
REACTOME_E2F_MEDIATED_REGULATION_OF_DNA_REPLICATION	T-ALL-TOTAL_MRD	neg	22	-0.811674	-2.16096	0	3.74185e-05	0.015	C2
GSE3982_MEMORY_CD4_TCELL_VS_TH2_DN	T-ALL-TOTAL_MRD	neg	194	-0.532768	-2.15753	0	3.95721e-05	0.016	C7
MOREAUX_MULTIPLE_MYELOMA_BY_TACI_DN	T-ALL-TOTAL_MRD	neg	171	-0.547852	-2.15823	0	3.96412e-05	0.016	C2
GOCC_SPINDLE	T-ALL-TOTAL_MRD	neg	391	-0.507992	-2.15823	0	3.97105e-05	0.016	C5
LEE_BMP2_TARGETS_DN	T-ALL-TOTAL_MRD	neg	887	-0.485897	-2.15992	0	3.978e-05	0.016	C2
AFFAR_YY1_TARGETS_DN	T-ALL-TOTAL_MRD	neg	257	-0.522466	-2.15524	0	4.67692e-05	0.019	C2
GOBP_DNA_DEPENDENT_DNA_REPLICATION_MAINTENANCE_OF_FIDELITY	T-ALL-TOTAL_MRD	neg	48	-0.663544	-2.15525	0	4.68504e-05	0.019	C5
REACTOME_ORC1_REMOVAL_FROM_CHROMATIN	T-ALL-TOTAL_MRD	neg	71	-0.636003	-2.1538	0	5.15879e-05	0.021	C2
WEI_MYCN_TARGETS_WITH_E_BOX	T-ALL-TOTAL_MRD	neg	776	-0.480916	-2.15124	0	5.37159e-05	0.022	C2
GOBP_MITOTIC_DNA_REPLICATION	T-ALL-TOTAL_MRD	neg	14	-0.874806	-2.15158	0	5.38083e-05	0.022	C5
GOBP_DNA_BIOSYNTHETIC_PROCESS	T-ALL-TOTAL_MRD	neg	189	-0.539713	-2.1516	0	5.39011e-05	0.022	C5
ZHAN_MULTIPLE_MYELOMA_SUBGROUPS	T-ALL-TOTAL_MRD	neg	30	-0.739848	-2.15217	0	5.39942e-05	0.022	C2
REACTOME_POLYMERASE_SWITCHING_ON_THE_C_STRAND_OF_THE_TELOMERE	T-ALL-TOTAL_MRD	neg	26	-0.764572	-2.1497	0.00298507	5.84855e-05	0.024	C2
GOBP_SISTER_CHROMATID_COHESION	T-ALL-TOTAL_MRD	neg	60	-0.652725	-2.14704	0	6.30352e-05	0.026	C5
GOCC_RIBONUCLEOPROTEIN_COMPLEX	T-ALL-TOTAL_MRD	neg	688	-0.483323	-2.14726	0	6.31429e-05	0.026	C5
GOBP_PROTEIN_LOCALIZATION_TO_CHROMOSOME_CENTROMERIC_REGION	T-ALL-TOTAL_MRD	neg	25	-0.756436	-2.1469	0	6.5376e-05	0.027	C5
WP_COHESIN_COMPLEX_CORNELIA_DE_LANGE_SYNDROME	T-ALL-TOTAL_MRD	neg	35	-0.714312	-2.13927	0	7.87225e-05	0.032	C2
GOBP_DOUBLE_STRAND_BREAK_REPAIR	T-ALL-TOTAL_MRD	neg	263	-0.526191	-2.14197	0	7.8988e-05	0.032	C5
GOBP_DNA_RECOMBINATION	T-ALL-TOTAL_MRD	neg	298	-0.51411	-2.14208	0	7.91214e-05	0.032	C5
GOBP_V_D_J_RECOMBINATION	T-ALL-TOTAL_MRD	neg	19	-0.826487	-2.14255	0	7.93896e-05	0.032	C5
ERWIN_COHEN_BLOOD_LIVE_VACCINE_TC_83_AGE_23_48YO_VACCINATED_VS_CONTROL_14DY_UP	T-ALL-TOTAL_MRD	neg	658	-0.490397	-2.14282	0	7.95244e-05	0.032	C7
GOBP_PROTEIN_LOCALIZATION_TO_CONDENSED_CHROMOSOME	T-ALL-TOTAL_MRD	neg	19	-0.816589	-2.13761	0	8.33575e-05	0.034	C5
REACTOME_DNA_DAMAGE_BYPASS	T-ALL-TOTAL_MRD	neg	48	-0.668713	-2.13493	0	8.53337e-05	0.035	C2
KUMAMOTO_RESPONSE_TO_NUTLIN_3A_DN	T-ALL-TOTAL_MRD	neg	10	-0.954738	-2.13557	0	8.54764e-05	0.035	C2
GOMF_NADH_DEHYDROGENASE_ACTIVITY	T-ALL-TOTAL_MRD	neg	38	-0.70305	-2.13569	0	8.56196e-05	0.035	C5
GSE3982_BASOPHIL_VS_TH1_DN	T-ALL-TOTAL_MRD	neg	193	-0.527015	-2.13361	0	8.94669e-05	0.037	C7
HP_Y_LINKED_INHERITANCE	T-ALL-TOTAL_MRD	neg	17	-0.84121	-2.13366	0	8.96155e-05	0.037	C5
GOLDRATH_NAIVE_VS_EFF_CD8_TCELL_DN	T-ALL-TOTAL_MRD	neg	194	-0.536196	-2.13384	0	8.97646e-05	0.037	C7
GSE22432_PDC_VS_TGFB1_TREATEDCOMMON_DC_PROGENITOR_UP	T-ALL-TOTAL_MRD	neg	189	-0.538447	-2.13448	0	8.99143e-05	0.037	C7
PID_AURORA_A_PATHWAY	T-ALL-TOTAL_MRD	neg	31	-0.727019	-2.13133	0	9.13844e-05	0.038	C2
GSE39556_UNTREATED_VS_3H_POLYIC_INJ_MOUSE_NK_CELL_UP	T-ALL-TOTAL_MRD	neg	197	-0.532639	-2.13239	0	9.15355e-05	0.038	C7
GOBP_DNA_STRAND_ELONGATION	T-ALL-TOTAL_MRD	neg	37	-0.690351	-2.13077	0.00309598	9.35766e-05	0.039	C5
GOCC_PRECATALYTIC_SPLICEOSOME	T-ALL-TOTAL_MRD	neg	52	-0.6488	-2.12929	0	9.51104e-05	0.039	C5
KEGG_NUCLEOTIDE_EXCISION_REPAIR	T-ALL-TOTAL_MRD	neg	44	-0.663095	-2.12941	0	9.5266e-05	0.039	C2
GOBP_DNA_STRAND_ELONGATION_INVOLVED_IN_DNA_REPLICATION	T-ALL-TOTAL_MRD	neg	15	-0.867703	-2.12963	0	9.55789e-05	0.039	C5
HP_PYRIDOXINE_RESPONSIVE_SIDEROBLASTIC_ANEMIA	T-ALL-TOTAL_MRD	neg	23	-0.78614	-2.13002	0	9.57361e-05	0.039	C5
GSE10239_MEMORY_VS_KLRG1INT_EFF_CD8_TCELL_DN	T-ALL-TOTAL_MRD	neg	198	-0.533368	-2.1282	0	9.71205e-05	0.04	C7
GOCC_MITOCHONDRIAL_LARGE_RIBOSOMAL_SUBUNIT	T-ALL-TOTAL_MRD	neg	54	-0.641679	-2.12822	0	9.72789e-05	0.04	C5
PID_BARD1_PATHWAY	T-ALL-TOTAL_MRD	neg	29	-0.740522	-2.1273	0	9.92512e-05	0.041	C2
GOCC_SPINDLE_MICROTUBULE	T-ALL-TOTAL_MRD	neg	83	-0.601887	-2.12693	0	0.000101396	0.042	C5
WP_NUCLEOTIDE_EXCISION_REPAIR	T-ALL-TOTAL_MRD	neg	44	-0.681234	-2.12251	0	0.000109841	0.046	C2
GSE2405_0H_VS_12H_A_PHAGOCYTOPHILUM_STIM_NEUTROPHIL_DN	T-ALL-TOTAL_MRD	neg	195	-0.530423	-2.12448	0	0.000110196	0.046	C7
GSE3982_CENT_MEMORY_CD4_TCELL_VS_TH2_DN	T-ALL-TOTAL_MRD	neg	194	-0.528225	-2.12051	0	0.000120778	0.051	C7
REACTOME_NUCLEOTIDE_EXCISION_REPAIR	T-ALL-TOTAL_MRD	neg	110	-0.574716	-2.12059	0	0.000120972	0.051	C2
ZHANG_RESPONSE_TO_CANTHARIDIN_DN	T-ALL-TOTAL_MRD	neg	65	-0.626214	-2.12076	0	0.000121167	0.051	C2
REACTOME_CYCLIN_A_B1_B2_ASSOCIATED_EVENTS_DURING_G2_M_TRANSITION	T-ALL-TOTAL_MRD	neg	25	-0.756461	-2.1191	0	0.000122831	0.052	C2
GOBP_KINETOCHORE_ASSEMBLY	T-ALL-TOTAL_MRD	neg	18	-0.81837	-2.11556	0	0.00012622	0.054	C5
WP_EFFECT_OF_PROGERIN_ON_GENES_INVOLVED_IN_HUTCHINSONGILFORD_PROGERIA_SYNDROME	T-ALL-TOTAL_MRD	neg	24	-0.77217	-2.11723	0	0.000126824	0.054	C2
GOMF_DNA_HELICASE_ACTIVITY	T-ALL-TOTAL_MRD	neg	71	-0.610203	-2.11467	0	0.00012806	0.054	C5
REACTOME_BBSOME_MEDIATED_CARGO_TARGETING_TO_CILIUM	T-ALL-TOTAL_MRD	neg	23	-0.769802	-2.11289	0	0.000133989	0.057	C2
REACTOME_POLYMERASE_SWITCHING	T-ALL-TOTAL_MRD	neg	14	-0.855534	-2.11299	0	0.0001342	0.057	C2
GOBP_DNA_PACKAGING	T-ALL-TOTAL_MRD	neg	179	-0.52428	-2.11333	0	0.000134412	0.057	C5
GSE22432_MULTIPOTENT_VS_COMMON_DC_PROGENITOR_UNTREATED_UP	T-ALL-TOTAL_MRD	neg	188	-0.52584	-2.1134	0	0.000134624	0.057	C7
WP_OXIDATIVE_PHOSPHORYLATION	T-ALL-TOTAL_MRD	neg	53	-0.644333	-2.11226	0	0.000140518	0.06	C2
REACTOME_MITOTIC_G1_PHASE_AND_G1_S_TRANSITION	T-ALL-TOTAL_MRD	neg	149	-0.548006	-2.11138	0	0.000142524	0.061	C2
REACTOME_UNWINDING_OF_DNA	T-ALL-TOTAL_MRD	neg	12	-0.911524	-2.10782	0	0.000154993	0.067	C2
GOBP_MICROTUBULE_CYTOSKELETON_ORGANIZATION_INVOLVED_IN_MITOSIS	T-ALL-TOTAL_MRD	neg	153	-0.553897	-2.10803	0	0.000155235	0.067	C5
GSE2770_UNTREATED_VS_IL4_TREATED_ACT_CD4_TCELL_48H_DN	T-ALL-TOTAL_MRD	neg	196	-0.527819	-2.10813	0	0.000155478	0.067	C7
WP_GASTRIC_CANCER_NETWORK_1	T-ALL-TOTAL_MRD	neg	24	-0.748104	-2.10752	0	0.000159174	0.069	C2
REACTOME_TRANSPORT_OF_MATURE_TRANSCRIPT_TO_CYTOPLASM	T-ALL-TOTAL_MRD	neg	83	-0.590989	-2.10648	0	0.000165085	0.072	C2
GOBP_PROTEIN_DNA_COMPLEX_SUBUNIT_ORGANIZATION	T-ALL-TOTAL_MRD	neg	181	-0.529923	-2.10657	0	0.000165341	0.072	C5
GSE31082_DN_VS_CD4_SP_THYMOCYTE_UP	T-ALL-TOTAL_MRD	neg	194	-0.524932	-2.10483	0	0.000170885	0.075	C7
GOCC_RESPIRASOME	T-ALL-TOTAL_MRD	neg	86	-0.594757	-2.10488	0	0.000171148	0.075	C5
REACTOME_INTERACTIONS_OF_VPR_WITH_HOST_CELLULAR_PROTEINS	T-ALL-TOTAL_MRD	neg	36	-0.695388	-2.10551	0	0.000171413	0.075	C2
GARY_CD5_TARGETS_DN	T-ALL-TOTAL_MRD	neg	432	-0.494191	-2.10257	0	0.00018557	0.081	C2
GOBP_CHROMOSOME_CONDENSATION	T-ALL-TOTAL_MRD	neg	35	-0.687438	-2.10063	0	0.000191522	0.084	C5
GSE21546_WT_VS_ELK1_KO_ANTI_CD3_STIM_DP_THYMOCYTES_DN	T-ALL-TOTAL_MRD	neg	192	-0.534782	-2.1003	0	0.00019527	0.086	C7
THAKAR_PBMC_INACTIVATED_INFLUENZA_AGE_21_30YO_RESPONDERS_7DY_UP	T-ALL-TOTAL_MRD	neg	640	-0.473037	-2.10033	0	0.000195569	0.086	C7
GOBP_CELL_CYCLE_CHECKPOINT_SIGNALING	T-ALL-TOTAL_MRD	neg	168	-0.538858	-2.0991	0	0.000196252	0.087	C5
GOCC_CHROMOSOME_TELOMERIC_REGION	T-ALL-TOTAL_MRD	neg	142	-0.547227	-2.09913	0	0.00019655	0.087	C5
GOMF_SINGLE_STRANDED_DNA_HELICASE_ACTIVITY	T-ALL-TOTAL_MRD	neg	23	-0.767203	-2.09933	0	0.000196849	0.087	C5
ZHENG_GLIOBLASTOMA_PLASTICITY_UP	T-ALL-TOTAL_MRD	neg	244	-0.508256	-2.09873	0	0.000198094	0.088	C2
GSE39110_DAY3_VS_DAY6_POST_IMMUNIZATION_CD8_TCELL_WITH_IL2_TREATMENT_UP	T-ALL-TOTAL_MRD	neg	196	-0.526657	-2.09557	0	0.000207302	0.093	C7
GSE17301_CTRL_VS_48H_IFNA2_STIM_CD8_TCELL_DN	T-ALL-TOTAL_MRD	neg	184	-0.52586	-2.09584	0	0.000207928	0.093	C7
WHITFIELD_CELL_CYCLE_S	T-ALL-TOTAL_MRD	neg	139	-0.541692	-2.09622	0	0.000208242	0.093	C2
REACTOME_HOST_INTERACTIONS_OF_HIV_FACTORS	T-ALL-TOTAL_MRD	neg	130	-0.552883	-2.09451	0	0.000210974	0.095	C2
HALLMARK_MITOTIC_SPINDLE	T-ALL-TOTAL_MRD	neg	198	-0.519267	-2.095	0	0.000211291	0.095	H
GOBP_MITOTIC_CELL_CYCLE_PROCESS	T-ALL-TOTAL_MRD	neg	739	-0.467017	-2.09418	0	0.000212151	0.096	C5
REACTOME_GAP_FILLING_DNA_REPAIR_SYNTHESIS_AND_LIGATION_IN_GG_NER	T-ALL-TOTAL_MRD	neg	25	-0.744596	-2.09422	0	0.000212786	0.096	C2
GSE32164_ALTERNATIVELY_ACT_M2_VS_CMYC_INHIBITED_MACROPHAGE_DN	T-ALL-TOTAL_MRD	neg	197	-0.522281	-2.09354	0	0.00021393	0.097	C7
REACTOME_TRANSCRIPTION_OF_E2F_TARGETS_UNDER_NEGATIVE_CONTROL_BY_DREAM_COMPLEX	T-ALL-TOTAL_MRD	neg	19	-0.801646	-2.09211	0	0.000223974	0.102	C2
REACTOME_PROCESSIVE_SYNTHESIS_ON_THE_LAGGING_STRAND	T-ALL-TOTAL_MRD	neg	15	-0.832302	-2.09183	0	0.000225747	0.103	C2
GOBP_CYTOPLASMIC_TRANSLATION	T-ALL-TOTAL_MRD	neg	145	-0.553648	-2.09095	0	0.00022687	0.104	C5
CHIARETTI_T_ALL_RELAPSE_PROGNOSIS	T-ALL-TOTAL_MRD	neg	17	-0.811576	-2.09129	0	0.000227205	0.104	C2
GOCC_MITOTIC_SPINDLE	T-ALL-TOTAL_MRD	neg	158	-0.54267	-2.0915	0	0.000227542	0.104	C5
GOCC_POLYSOME	T-ALL-TOTAL_MRD	neg	65	-0.604916	-2.09003	0	0.000232822	0.107	C5
PATIL_LIVER_CANCER	T-ALL-TOTAL_MRD	neg	635	-0.47104	-2.08946	0	0.000236337	0.109	C2
REACTOME_FANCONI_ANEMIA_PATHWAY	T-ALL-TOTAL_MRD	neg	39	-0.688066	-2.08962	0	0.000236685	0.109	C2
BIOCARTA_G2_PATHWAY	T-ALL-TOTAL_MRD	neg	24	-0.742883	-2.08797	0	0.000244286	0.113	C2
HP_CEREBRAL_HYPOPLASIA	T-ALL-TOTAL_MRD	neg	45	-0.665275	-2.08654	0	0.000250156	0.115	C5
REACTOME_MRNA_SPLICING_MINOR_PATHWAY	T-ALL-TOTAL_MRD	neg	52	-0.645185	-2.08564	0	0.000256006	0.118	C2
DESERT_STEM_CELL_HEPATOCELLULAR_CARCINOMA_SUBCLASS_UP	T-ALL-TOTAL_MRD	neg	237	-0.507943	-2.0853	0	0.000259819	0.12	C2
REACTOME_NUCLEAR_IMPORT_OF_REV_PROTEIN	T-ALL-TOTAL_MRD	neg	33	-0.703649	-2.08357	0	0.000262827	0.121	C2
SCIBETTA_KDM5B_TARGETS_DN	T-ALL-TOTAL_MRD	neg	79	-0.589734	-2.08368	0	0.00026321	0.121	C2
GSE24634_NAIVE_CD4_TCELL_VS_DAY7_IL4_CONV_TREG_DN	T-ALL-TOTAL_MRD	neg	197	-0.520514	-2.08254	0	0.00027277	0.126	C7
GSE17301_IFNA2_VS_IFNA5_STIM_ACD3_ACD28_ACT_CD8_TCELL_DN	T-ALL-TOTAL_MRD	neg	196	-0.516847	-2.08216	0	0.00027445	0.127	C7
REACTOME_TRANSCRIPTION_OF_E2F_TARGETS_UNDER_NEGATIVE_CONTROL_BY_P107_RBL1_AND_P130_RBL2_IN_COMPLEX_WITH_HDAC1	T-ALL-TOTAL_MRD	neg	16	-0.815699	-2.07993	0	0.000281881	0.131	C2
GOBP_TELOMERE_MAINTENANCE	T-ALL-TOTAL_MRD	neg	130	-0.544771	-2.08056	0	0.00028229	0.131	C5
GSE21546_UNSTIM_VS_ANTI_CD3_STIM_DP_THYMOCYTES_DN	T-ALL-TOTAL_MRD	neg	191	-0.52336	-2.07865	0	0.000289299	0.135	C7
REACTOME_HIV_INFECTION	T-ALL-TOTAL_MRD	neg	230	-0.508231	-2.07888	0	0.000289717	0.135	C2
PAL_PRMT5_TARGETS_UP	T-ALL-TOTAL_MRD	neg	202	-0.520578	-2.07758	0	0.000294201	0.138	C2
GOMF_CATALYTIC_ACTIVITY_ACTING_ON_DNA	T-ALL-TOTAL_MRD	neg	218	-0.523396	-2.07766	0	0.000294624	0.138	C5
HP_SIMPLIFIED_GYRAL_PATTERN	T-ALL-TOTAL_MRD	neg	64	-0.606556	-2.07804	0	0.000295048	0.138	C5
HP_CHROMOSOME_BREAKAGE	T-ALL-TOTAL_MRD	neg	29	-0.707494	-2.07338	0	0.000313716	0.148	C5
BOYAULT_LIVER_CANCER_SUBCLASS_G23_UP	T-ALL-TOTAL_MRD	neg	51	-0.643368	-2.07277	0	0.000315295	0.149	C2
GOBP_TELOMERE_ORGANIZATION	T-ALL-TOTAL_MRD	neg	134	-0.541324	-2.07204	0	0.000316871	0.15	C5
REACTOME_APC_CDC20_MEDIATED_DEGRADATION_OF_NEK2A	T-ALL-TOTAL_MRD	neg	26	-0.733355	-2.07077	0	0.000324574	0.153	C2
KEGG_MISMATCH_REPAIR	T-ALL-TOTAL_MRD	neg	23	-0.752732	-2.06986	0.0027248	0.000337787	0.157	C2
REACTOME_TERMINATION_OF_TRANSLESION_DNA_SYNTHESIS	T-ALL-TOTAL_MRD	neg	32	-0.694234	-2.06892	0	0.00034286	0.159	C2
POMEROY_MEDULLOBLASTOMA_PROGNOSIS_DN	T-ALL-TOTAL_MRD	neg	43	-0.659767	-2.06932	0	0.000343347	0.159	C2
GOBP_NEGATIVE_REGULATION_OF_DNA_DEPENDENT_DNA_REPLICATION	T-ALL-TOTAL_MRD	neg	14	-0.856216	-2.06837	0	0.000346426	0.161	C5
GOBP_CENTROSOME_DUPLICATION	T-ALL-TOTAL_MRD	neg	74	-0.586197	-2.06783	0	0.000347956	0.162	C5
GOBP_CELL_DIVISION	T-ALL-TOTAL_MRD	neg	605	-0.467994	-2.06703	0	0.000351506	0.164	C5
KEGG_CELL_CYCLE	T-ALL-TOTAL_MRD	neg	124	-0.549618	-2.06666	0	0.000355065	0.166	C2
GOBP_DOUBLE_STRAND_BREAK_REPAIR_VIA_BREAK_INDUCED_REPLICATION	T-ALL-TOTAL_MRD	neg	12	-0.871192	-2.0664	0	0.000356567	0.167	C5
LI_WILMS_TUMOR_ANAPLASTIC_UP	T-ALL-TOTAL_MRD	neg	17	-0.787952	-2.06587	0	0.00036414	0.171	C2
GSE21927_GMCSF_IL6_VS_GMCSF_GCSF_TREATED_BONE_MARROW_DN	T-ALL-TOTAL_MRD	neg	196	-0.525374	-2.06487	0	0.00037505	0.177	C7
GOBP_REGULATION_OF_CELL_CYCLE_G2_M_PHASE_TRANSITION	T-ALL-TOTAL_MRD	neg	106	-0.567181	-2.06394	0	0.000385889	0.182	C5
GOMF_NUCLEOSOMAL_DNA_BINDING	T-ALL-TOTAL_MRD	neg	24	-0.743538	-2.06221	0	0.000391673	0.186	C5
GOBP_PROTEIN_LOCALIZATION_TO_CHROMOSOME	T-ALL-TOTAL_MRD	neg	89	-0.576691	-2.0621	0	0.00039255	0.187	C5
GSE22886_NAIVE_CD4_TCELL_VS_12H_ACT_TH1_DN	T-ALL-TOTAL_MRD	neg	195	-0.52388	-2.06216	0	0.000393095	0.187	C7
SCHUHMACHER_MYC_TARGETS_UP	T-ALL-TOTAL_MRD	neg	78	-0.594661	-2.06111	0	0.000405847	0.193	C2
GSE17974_0H_VS_48H_IN_VITRO_ACT_CD4_TCELL_DN	T-ALL-TOTAL_MRD	neg	192	-0.515823	-2.06091	0	0.000409202	0.195	C7
GOBP_INTERSTRAND_CROSS_LINK_REPAIR	T-ALL-TOTAL_MRD	neg	31	-0.704809	-2.06044	0	0.000410648	0.195	C5
GSE40666_WT_VS_STAT1_KO_CD8_TCELL_WITH_IFNA_STIM_90MIN_DN	T-ALL-TOTAL_MRD	neg	196	-0.524724	-2.06022	0	0.000412024	0.196	C7
REACTOME_EXPORT_OF_VIRAL_RIBONUCLEOPROTEINS_FROM_NUCLEUS	T-ALL-TOTAL_MRD	neg	32	-0.702644	-2.05808	0	0.000417497	0.199	C2
GOBP_RIBONUCLEOPROTEIN_COMPLEX_BIOGENESIS	T-ALL-TOTAL_MRD	neg	420	-0.477836	-2.05854	0	0.00041807	0.199	C5
GOBP_NEGATIVE_REGULATION_OF_NUCLEAR_DIVISION	T-ALL-TOTAL_MRD	neg	55	-0.62569	-2.05918	0	0.000418645	0.199	C5
REACTOME_MEIOTIC_RECOMBINATION	T-ALL-TOTAL_MRD	neg	26	-0.742951	-2.05637	0	0.000428665	0.205	C2
GSE45365_WT_VS_IFNAR_KO_CD11B_DC_MCMV_INFECTION_DN	T-ALL-TOTAL_MRD	neg	177	-0.516638	-2.05353	0	0.000451418	0.213	C7
GSE9509_LPS_VS_LPS_AND_IL10_STIM_IL10_KO_MACROPHAGE_30MIN_DN	T-ALL-TOTAL_MRD	neg	187	-0.520435	-2.0522	0	0.000467586	0.222	C7
BIOCARTA_ATRBRCA_PATHWAY	T-ALL-TOTAL_MRD	neg	22	-0.75408	-2.05222	0	0.000468225	0.222	C2
GSE24671_BAKIMULC_VS_SENDAI_VIRUS_INFECTED_MOUSE_SPLENOCYTES_UP	T-ALL-TOTAL_MRD	neg	197	-0.520403	-2.0513	0	0.000470819	0.223	C7
GSE3982_NEUTROPHIL_VS_TH1_DN	T-ALL-TOTAL_MRD	neg	196	-0.516587	-2.051	0	0.000474044	0.225	C7
DANG_MYC_TARGETS_UP	T-ALL-TOTAL_MRD	neg	127	-0.545487	-2.04959	0	0.000481097	0.23	C2
GSE15930_NAIVE_VS_72H_IN_VITRO_STIM_TRICHOSTATINA_CD8_TCELL_DN	T-ALL-TOTAL_MRD	neg	196	-0.517635	-2.05033	0	0.000481142	0.229	C7
GOBP_REGULATION_OF_UBIQUITIN_PROTEIN_LIGASE_ACTIVITY	T-ALL-TOTAL_MRD	neg	24	-0.754294	-2.04986	0	0.000481749	0.23	C5
GSE25088_WT_VS_STAT6_KO_MACROPHAGE_IL4_STIM_UP	T-ALL-TOTAL_MRD	neg	187	-0.516542	-2.04861	0	0.000482324	0.232	C7
REACTOME_GLOBAL_GENOME_NUCLEOTIDE_EXCISION_REPAIR_GG_NER	T-ALL-TOTAL_MRD	neg	84	-0.574788	-2.04887	0	0.000482974	0.232	C2
HP_FOCAL_T2_HYPERINTENSE_BRAINSTEM_LESION	T-ALL-TOTAL_MRD	neg	29	-0.702838	-2.04786	0	0.000483608	0.233	C5
REACTOME_AURKA_ACTIVATION_BY_TPX2	T-ALL-TOTAL_MRD	neg	71	-0.594819	-2.04891	0	0.000483625	0.232	C2
GOCC_DNA_REPLICATION_PREINITIATION_COMPLEX	T-ALL-TOTAL_MRD	neg	12	-0.881036	-2.04896	0	0.000484279	0.232	C5
BIOCARTA_MCM_PATHWAY	T-ALL-TOTAL_MRD	neg	18	-0.782941	-2.04731	0	0.000494414	0.236	C2
GOCC_PROTEASOME_COMPLEX	T-ALL-TOTAL_MRD	neg	58	-0.610371	-2.04676	0	0.000499426	0.238	C5
GSE37532_VISCERAL_ADIPOSE_TISSUE_VS_LN_DERIVED_PPARG_KO_TCONV_CD4_TCELL_UP	T-ALL-TOTAL_MRD	neg	158	-0.531933	-2.04632	0	0.000506389	0.241	C7
REACTOME_RRNA_MODIFICATION_IN_THE_NUCLEUS_AND_CYTOSOL	T-ALL-TOTAL_MRD	neg	59	-0.612627	-2.04588	0	0.000509549	0.241	C2
REACTOME_TRANSPORT_OF_MATURE_MRNAS_DERIVED_FROM_INTRONLESS_TRANSCRIPTS	T-ALL-TOTAL_MRD	neg	42	-0.655077	-2.04474	0	0.000516296	0.243	C2
GSE33425_CD8_ALPHAALPHA_VS_ALPHABETA_CD161_HIGH_TCELL_DN	T-ALL-TOTAL_MRD	neg	194	-0.513037	-2.04538	0	0.000516473	0.242	C7
GOBP_AEROBIC_RESPIRATION	T-ALL-TOTAL_MRD	neg	168	-0.51151	-2.04495	0	0.000516984	0.243	C5
GSE40274_CTRL_VS_EOS_TRANSDUCED_ACTIVATED_CD4_TCELL_UP	T-ALL-TOTAL_MRD	neg	170	-0.519422	-2.04466	0	0.000517473	0.244	C7
GSE30962_ACUTE_VS_CHRONIC_LCMV_SECONDARY_INF_CD8_TCELL_DN	T-ALL-TOTAL_MRD	neg	197	-0.511777	-2.04513	0	0.000517673	0.243	C7
GOCC_SPINDLE_MIDZONE	T-ALL-TOTAL_MRD	neg	36	-0.674083	-2.04417	0	0.000517969	0.245	C5
GSE5542_IFNG_VS_IFNA_TREATED_EPITHELIAL_CELLS_24H_UP	T-ALL-TOTAL_MRD	neg	195	-0.518209	-2.04422	0	0.000518656	0.245	C7
REACTOME_TRNA_PROCESSING_IN_THE_NUCLEUS	T-ALL-TOTAL_MRD	neg	58	-0.607069	-2.04311	0	0.000532266	0.249	C2
GOCC_DNA_PACKAGING_COMPLEX	T-ALL-TOTAL_MRD	neg	43	-0.640307	-1.99258	0	0.00131537	0.54	C5
REACTOME_THE_CITRIC_ACID_TCA_CYCLE_AND_RESPIRATORY_ELECTRON_TRANSPORT	T-ALL-TOTAL_MRD	neg	165	-0.504489	-1.97301	0	0.00176938	0.667	C2
WONG_MITOCHONDRIA_GENE_MODULE	T-ALL-TOTAL_MRD	neg	216	-0.487806	-1.97042	0	0.00185297	0.686	C2
HALLMARK_MYC_TARGETS_V2	T-ALL-TOTAL_MRD	neg	58	-0.575971	-1.89898	0	0.00503605	0.978	H
GOBP_NCRNA_PROCESSING	T-ALL-TOTAL_MRD	neg	380	-0.414904	-1.78611	0	0.0172162	1	C5
GSE37301_HEMATOPOIETIC_STEM_CELL_VS_CD4_TCELL_UP	T-ALL-TOTAL_MRD	neg	170	-0.310307	-1.22104	0.0597015	0.319308	1	C7
VERHAAK_AML_WITH_NPM1_MUTATED_DN	T-ALL-TOTAL_MRD	pos	242	0.626236	2.22958	0	0	0	C2
NIKOLSKY_BREAST_CANCER_7P15_AMPLICON	T-ALL-TOTAL_MRD	pos	11	0.959468	2.04278	0	0.000121002	0.001	C2
WP_IL1_AND_MEGAKARYOCYTES_IN_OBESITY	T-ALL-TOTAL_MRD	pos	25	0.790926	2.01332	0	0.000848129	0.009	C2
GOCC_GOLGI_CIS_CISTERNA	T-ALL-TOTAL_MRD	pos	27	0.766134	2.00504	0	0.00118809	0.014	C5
VALK_AML_CLUSTER_11	T-ALL-TOTAL_MRD	pos	37	0.716424	1.9859	0	0.00169781	0.023	C2
LI_INDUCED_T_TO_NATURAL_KILLER_UP	T-ALL-TOTAL_MRD	pos	310	0.545532	1.97142	0	0.00231796	0.039	C2
GOCC_GOLGI_CISTERNA_MEMBRANE	T-ALL-TOTAL_MRD	pos	89	0.624149	1.97238	0	0.00248352	0.039	C5
VALK_AML_CLUSTER_10	T-ALL-TOTAL_MRD	pos	32	0.73257	1.96358	0	0.00249147	0.045	C2
TAKEDA_TARGETS_OF_NUP98_HOXA9_FUSION_8D_UP	T-ALL-TOTAL_MRD	pos	156	0.576248	1.9457	0	0.00387819	0.089	C2
HOEBEKE_LYMPHOID_STEM_CELL_UP	T-ALL-TOTAL_MRD	pos	94	0.605903	1.93755	0	0.00417107	0.111	C2
GOMF_EXTRACELLULAR_MATRIX_STRUCTURAL_CONSTITUENT_CONFERRING_TENSILE_STRENGTH	T-ALL-TOTAL_MRD	pos	41	0.677452	1.92816	0	0.00479697	0.144	C5
VALK_AML_WITH_EVI1	T-ALL-TOTAL_MRD	pos	24	0.767455	1.92945	0	0.00496365	0.142	C2
REACTOME_DECTIN_2_FAMILY	T-ALL-TOTAL_MRD	pos	26	0.735878	1.92375	0	0.00537243	0.167	C2
GSE10325_LUPUS_CD4_TCELL_VS_LUPUS_MYELOID_DN	T-ALL-TOTAL_MRD	pos	197	0.539903	1.9119	0	0.00564798	0.219	C7
JAATINEN_HEMATOPOIETIC_STEM_CELL_UP	T-ALL-TOTAL_MRD	pos	309	0.451913	1.63991	0	0.0802387	1	C2
MITOCHONDRIA_ENCODED_GENES	T-ALL-TOTAL_MRD	pos	13	0.673972	1.51233	0.0389408	0.139311	1	CUSTOM
